# Supplementary material for: Single Amino Acid Repeats in the Proteome World: Structural, Functional, and Evolutionary Insights
Source: PLoS One. 2016 Nov 28;11(11):e0166854. doi: 10.1371/journal.pone.0166854 (PMC5125637; doi:10.1371/journal.pone.0166854)
Supplement: S1 File — (XLSX) [file pone.0166854.s005.xlsx]

## Sheet: Sheet1
Protein ID	SAAR event no	SAAR length	Repeat aa	Start	End	Domain/Non domain	Distance from nearest domain
sp|P30443|1A01_HUMAN	1	5	L	9	13	non-domain	12
sp|P04439|1A03_HUMAN	1	5	L	9	13	non-domain	12
sp|P13746|1A11_HUMAN	1	5	L	9	13	non-domain	12
sp|P30512|1A29_HUMAN	1	6	L	9	14	non-domain	11
sp|P16188|1A30_HUMAN	1	5	L	9	13	non-domain	12
sp|P16189|1A31_HUMAN	1	6	L	9	14	non-domain	11
sp|P10314|1A32_HUMAN	1	6	L	9	14	non-domain	11
sp|P16190|1A33_HUMAN	1	6	L	9	14	non-domain	11
sp|P30455|1A36_HUMAN	1	5	L	9	13	non-domain	12
sp|P30459|1A74_HUMAN	1	6	L	9	14	non-domain	11
sp|Q09160|1A80_HUMAN	1	5	L	9	13	non-domain	12
sp|P30461|1B13_HUMAN	1	5	L	9	13	non-domain	12
sp|P30466|1B18_HUMAN	1	5	L	9	13	non-domain	12
sp|P03989|1B27_HUMAN	1	5	L	9	13	non-domain	12
sp|P18463|1B37_HUMAN	1	5	L	9	13	non-domain	12
sp|Q04826|1B40_HUMAN	1	5	L	9	13	non-domain	12
sp|P30481|1B44_HUMAN	1	5	L	9	13	non-domain	12
sp|P30485|1B47_HUMAN	1	5	L	9	13	non-domain	12
sp|P30492|1B54_HUMAN	1	5	L	9	13	non-domain	12
sp|P30495|1B56_HUMAN	1	5	L	9	13	non-domain	12
sp|P30493|1B55_HUMAN	1	5	L	9	13	non-domain	12
sp|Q29940|1B59_HUMAN	1	5	L	9	13	non-domain	12
sp|Q29718|1B82_HUMAN	1	5	L	9	13	non-domain	12
sp|P10321|1C07_HUMAN	1	5	L	9	13	non-domain	12
sp|Q07000|1C15_HUMAN	1	5	L	9	13	non-domain	12
sp|Q95604|1C17_HUMAN	1	5	L	9	13	non-domain	12
sp|Q29865|1C18_HUMAN	1	5	L	9	13	non-domain	12
sp|P78314|3BP2_HUMAN	1	5	P	236	240	non-domain	106
sp|Q9Y3L3|3BP1_HUMAN	1	5	E	193	197	Domain	0
sp|O60239|3BP5_HUMAN	1	7	E	23	29	non-domain	8
sp|O60239|3BP5_HUMAN	2	5	E	36	40	Family	overlapping
sp|P08195|4F2_HUMAN	1	5	A	155	159	non-domain	159
sp|P46098|5HT3A_HUMAN	1	5	P	404	408	Family	0
sp|Q96P26|5NT1B_HUMAN	1	5	Q	267	271	non-domain	66
sp|P49902|5NTC_HUMAN	1	8	E	554	561	non-domain	61
sp|Q9NQ94|A1CF_HUMAN	1	5	A	536	540	non-domain	13
sp|P02750|A2GL_HUMAN	1	5	L	25	29	non-domain	160
sp|P05067|A4_HUMAN	1	7	T	274	280	non-domain	10
sp|Q9NRG9|AAAS_HUMAN	1	5	P	8	12	non-domain	224
sp|Q2M2I8|AAK1_HUMAN	1	7	Q	471	477	non-domain	159
sp|Q2M2I8|AAK1_HUMAN	2	14	Q	533	546	non-domain	221
sp|Q13685|AAMP_HUMAN	1	7	E	53	59	non-domain	148
sp|Q4LEZ3|AARD_HUMAN	1	7	A	82	88	n/a	n/a
sp|Q6PCB6|AB17C_HUMAN	1	6	A	64	69	non-domain	65
sp|Q7Z5R6|AB1IP_HUMAN	1	5	P	142	146	non-domain	165
sp|Q7Z5R6|AB1IP_HUMAN	2	5	P	517	521	non-domain	254
sp|Q7Z5R6|AB1IP_HUMAN	3	8	P	555	562	non-domain	136
sp|Q7Z5R6|AB1IP_HUMAN	4	5	P	569	573	non-domain	150
sp|Q7Z5R6|AB1IP_HUMAN	5	5	P	584	588	non-domain	165
sp|Q7Z5R6|AB1IP_HUMAN	6	8	P	599	606	non-domain	180
sp|O95477|ABCA1_HUMAN	1	5	S	293	297	non-domain	1047
sp|O95477|ABCA1_HUMAN	2	5	L	1740	1744	Family	0
sp|Q99758|ABCA3_HUMAN	1	5	L	265	269	Family	0
sp|Q99758|ABCA3_HUMAN	2	6	L	1182	1187	Family	0
sp|Q8WWZ7|ABCA5_HUMAN	1	5	L	866	870	Family	0
sp|Q8IZY2|ABCA7_HUMAN	1	7	L	1619	1625	Family	0
sp|O94911|ABCA8_HUMAN	1	5	L	38	42	Family	0
sp|Q86UK0|ABCAC_HUMAN	1	5	L	2072	2076	Family	0
sp|O75027|ABCB7_HUMAN	1	6	A	12	17	non-domain	123
sp|O60706|ABCC9_HUMAN	1	7	E	955	961	non-domain	33
sp|Q09428|ABCC8_HUMAN	1	7	E	969	975	non-domain	37
sp|Q8NE71|ABCF1_HUMAN	1	10	Q	64	73	non-domain	246
sp|Q8NE71|ABCF1_HUMAN	2	7	E	141	147	non-domain	172
sp|Q8NE71|ABCF1_HUMAN	3	6	E	235	240	non-domain	279
sp|Q8NE71|ABCF1_HUMAN	4	5	L	667	671	Domain	0
sp|Q8WW27|ABEC4_HUMAN	1	5	K	360	364	non-domain	127
sp|O95870|ABHGA_HUMAN	1	5	L	103	107	non-domain	175
sp|Q9H3Z7|ABHGB_HUMAN	1	5	A	53	57	non-domain	111
sp|Q9H3Z7|ABHGB_HUMAN	2	5	R	433	437	non-domain	93
sp|Q8IZP0|ABI1_HUMAN	1	5	P	364	368	non-domain	84
sp|Q8IZP0|ABI1_HUMAN	2	7	P	395	401	non-domain	51
sp|Q8IZP0|ABI1_HUMAN	3	8	P	411	418	non-domain	34
sp|Q9NYB9|ABI2_HUMAN	1	6	P	402	407	non-domain	51
sp|Q9NYB9|ABI2_HUMAN	2	7	P	417	423	non-domain	35
sp|Q9P2A4|ABI3_HUMAN	1	5	P	243	247	non-domain	68
sp|Q9P2A4|ABI3_HUMAN	2	5	P	278	282	non-domain	33
sp|Q9P2A4|ABI3_HUMAN	3	5	P	291	295	non-domain	20
sp|P42684|ABL2_HUMAN	1	6	G	732	737	non-domain	193
sp|P42684|ABL2_HUMAN	2	5	P	984	988	non-domain	91
sp|P00519|ABL1_HUMAN	1	5	S	18	22	non-domain	1000
sp|P00519|ABL1_HUMAN	2	5	K	605	609	non-domain	112
sp|P00519|ABL1_HUMAN	3	5	P	899	903	non-domain	119
sp|Q9ULW3|ABT1_HUMAN	1	5	A	90	94	n/a	n/a
sp|P22303|ACES_HUMAN	1	6	L	17	22	Domain	0
sp|P12821|ACE_HUMAN	1	5	L	18	22	non-domain	612
sp|P32297|ACHA3_HUMAN	1	7	L	17	23	non-domain	12
sp|P43681|ACHA4_HUMAN	1	5	L	15	19	non-domain	18
sp|P07510|ACHG_HUMAN	1	7	L	8	14	non-domain	12
sp|Q9UKV3|ACINU_HUMAN	1	12	E	270	281	non-domain	164
sp|Q9UKV3|ACINU_HUMAN	2	9	S	581	589	non-domain	439
sp|Q9UKV3|ACINU_HUMAN	3	6	E	936	941	non-domain	87
sp|Q9UKV3|ACINU_HUMAN	4	6	P	1119	1124	non-domain	1013
sp|P11229|ACM1_HUMAN	1	5	S	237	241	Family	0
sp|P11229|ACM1_HUMAN	2	5	E	276	280	Family	0
sp|O00767|ACOD_HUMAN	1	5	T	15	19	non-domain	78
sp|P10323|ACRO_HUMAN	1	8	P	350	357	non-domain	65
sp|P10323|ACRO_HUMAN	2	9	P	362	370	non-domain	77
sp|Q9NUB1|ACS2L_HUMAN	1	5	A	49	53	non-domain	511
sp|Q08043|ACTN3_HUMAN	1	6	G	19	24	non-domain	137
sp|P35368|ADA1B_HUMAN	1	9	R	372	380	non-domain	24
sp|P25100|ADA1D_HUMAN	1	5	G	26	30	non-domain	83
sp|P25100|ADA1D_HUMAN	2	5	G	51	55	non-domain	58
sp|P25100|ADA1D_HUMAN	3	7	R	422	428	non-domain	20
sp|Q9UKF5|ADA29_HUMAN	1	5	K	671	675	non-domain	190
sp|P08913|ADA2A_HUMAN	1	5	G	176	180	Family	0
sp|P18089|ADA2B_HUMAN	1	12	E	298	309	Family	0
sp|P18825|ADA2C_HUMAN	1	5	R	294	298	Family	0
sp|P18825|ADA2C_HUMAN	2	5	R	454	458	non-domain	17
sp|Q9UKF2|ADA30_HUMAN	1	5	L	13	17	non-domain	186
sp|Q9BZ11|ADA33_HUMAN	1	10	L	13	22	non-domain	15
sp|O00116|ADAS_HUMAN	1	5	A	4	8	non-domain	198
sp|Q08828|ADCY1_HUMAN	1	8	G	7	14	non-domain	280
sp|Q8NFM4|ADCY4_HUMAN	1	6	L	29	34	non-domain	230
sp|Q8NFM4|ADCY4_HUMAN	2	6	L	744	749	non-domain	115
sp|O95622|ADCY5_HUMAN	1	5	D	76	80	non-domain	380
sp|O95622|ADCY5_HUMAN	2	5	G	134	138	non-domain	322
sp|O95622|ADCY5_HUMAN	3	5	A	140	144	non-domain	316
sp|O60503|ADCY9_HUMAN	1	5	L	988	992	non-domain	57
sp|P35611|ADDA_HUMAN	1	5	K	717	721	non-domain	388
sp|P35612|ADDB_HUMAN	1	5	K	704	708	non-domain	387
sp|Q9UEY8|ADDG_HUMAN	1	5	K	684	688	non-domain	363
sp|Q0VDE8|ADIG_HUMAN	1	5	L	27	31	Family	0
sp|C9JUS6|ADM5_HUMAN	1	5	L	8	12	n/a	n/a
sp|P35318|ADML_HUMAN	1	5	R	148	152	Family	0
sp|Q96A54|ADR1_HUMAN	1	5	E	59	63	non-domain	66
sp|P08588|ADRB1_HUMAN	1	5	A	293	297	Family	0
sp|P08588|ADRB1_HUMAN	2	6	D	429	434	non-domain	52
sp|Q16186|ADRM1_HUMAN	1	7	S	203	209	non-domain	91
sp|Q8IUX7|AEBP1_HUMAN	1	5	L	634	638	Domain	0
sp|Q8IUX7|AEBP1_HUMAN	2	7	E	1126	1132	non-domain	144
sp|Q6ZN18|AEBP2_HUMAN	1	12	E	37	48	non-domain	267
sp|Q6ZN18|AEBP2_HUMAN	2	10	G	64	73	non-domain	242
sp|Q6ZN18|AEBP2_HUMAN	3	6	G	169	174	non-domain	141
sp|Q6ZN18|AEBP2_HUMAN	4	5	S	175	179	non-domain	136
sp|P55198|AF17_HUMAN	1	6	G	192	197	non-domain	12
sp|P55198|AF17_HUMAN	2	5	G	199	203	non-domain	144
sp|P55198|AF17_HUMAN	3	11	S	328	338	non-domain	148
sp|P55198|AF17_HUMAN	4	8	A	1040	1047	non-domain	860
sp|Q8TED9|AF1L1_HUMAN	1	5	E	194	198	non-domain	221
sp|P42568|AF9_HUMAN	1	42	S	149	190	non-domain	37
sp|P42568|AF9_HUMAN	2	9	S	383	391	non-domain	271
sp|P55196|AFAD_HUMAN	1	8	P	1365	1372	non-domain	1017
sp|P55196|AFAD_HUMAN	2	5	P	1704	1708	non-domain	1212
sp|P55196|AFAD_HUMAN	3	6	E	1735	1740	non-domain	1243
sp|P51825|AFF1_HUMAN	1	7	S	837	843	Family	0
sp|P51816|AFF2_HUMAN	1	8	T	1015	1022	Family	0
sp|P51826|AFF3_HUMAN	1	7	S	413	419	Family	0
sp|P51826|AFF3_HUMAN	2	6	S	421	426	Family	0
sp|P51826|AFF3_HUMAN	3	8	S	670	677	Family	0
sp|Q9Y4W6|AFG32_HUMAN	1	8	G	109	116	non-domain	228
sp|Q6ULP2|AFTIN_HUMAN	1	5	D	22	26	non-domain	671
sp|Q6ULP2|AFTIN_HUMAN	2	6	S	837	842	non-domain	68
sp|Q8TF27|AGA11_HUMAN	1	5	E	269	273	Domain	0
sp|Q99490|AGAP2_HUMAN	1	5	P	28	32	non-domain	1026
sp|Q96P47|AGAP3_HUMAN	1	5	Q	12	16	non-domain	352
sp|O95081|AGFG2_HUMAN	1	5	G	350	354	non-domain	202
sp|Q5TGY3|AHDC1_HUMAN	1	10	P	429	438	n/a	n/a
sp|Q5TGY3|AHDC1_HUMAN	2	6	S	1086	1091	n/a	n/a
sp|Q5TGY3|AHDC1_HUMAN	3	5	A	1532	1536	n/a	n/a
sp|Q09666|AHNK_HUMAN	1	5	S	5863	5867	n/a	n/a
sp|Q16352|AINX_HUMAN	1	6	E	449	454	non-domain	357
sp|Q9UKB5|AJAP1_HUMAN	1	8	S	132	139	non-domain	42
sp|Q9UKB5|AJAP1_HUMAN	2	7	T	219	225	Family	0
sp|Q9Y2D5|AKAP2_HUMAN	1	6	Q	285	290	non-domain	257
sp|Q13023|AKAP6_HUMAN	1	5	S	348	352	non-domain	427
sp|Q99996|AKAP9_HUMAN	1	5	L	3726	3730	Domain	0
sp|A6NHY2|AKD1B_HUMAN	1	5	A	21	25	non-domain	146
sp|Q7Z591|AKNA_HUMAN	1	5	E	778	782	non-domain	81
sp|Q7Z591|AKNA_HUMAN	2	7	E	784	790	non-domain	87
sp|Q5T1N1|AKND1_HUMAN	1	5	S	364	368	Family	0
sp|Q9ULX6|AKP8L_HUMAN	1	7	P	602	608	non-domain	47
sp|Q9ULX6|AKP8L_HUMAN	2	5	E	609	613	non-domain	54
sp|Q96B36|AKTS1_HUMAN	1	5	P	35	39	n/a	n/a
sp|P84996|ALEX_HUMAN	1	6	A	495	500	n/a	n/a
sp|Q9BV10|ALG12_HUMAN	1	5	L	193	197	Family	0
sp|Q9NP73|ALG13_HUMAN	1	27	P	919	945	non-domain	572
sp|Q9NXW9|ALKB4_HUMAN	1	5	A	2	6	non-domain	139
sp|Q6P6C2|ALKB5_HUMAN	1	8	A	30	37	non-domain	54
sp|Q6P6C2|ALKB5_HUMAN	2	10	A	39	48	non-domain	43
sp|Q6ZNB7|ALKMO_HUMAN	1	5	S	328	332	non-domain	102
sp|Q9UM73|ALK_HUMAN	1	8	G	816	823	Family	0
sp|Q9UM73|ALK_HUMAN	2	5	G	878	882	Family	0
sp|Q9UM73|ALK_HUMAN	3	6	G	922	927	Family	0
sp|Q9UM73|ALK_HUMAN	4	6	G	931	936	Family	0
sp|Q8TCU4|ALMS1_HUMAN	1	16	E	13	28	non-domain	180
sp|Q8TCU4|ALMS1_HUMAN	2	7	A	29	35	non-domain	3995
sp|Q8TCU4|ALMS1_HUMAN	3	5	A	3407	3411	non-domain	619
sp|Q96QP1|ALPK1_HUMAN	1	5	A	105	109	non-domain	932
sp|Q96QP1|ALPK1_HUMAN	2	5	S	924	928	non-domain	113
sp|Q86TB3|ALPK2_HUMAN	1	6	S	1644	1649	non-domain	142
sp|Q96L96|ALPK3_HUMAN	1	5	K	517	521	non-domain	146
sp|Q96L96|ALPK3_HUMAN	2	5	L	1166	1170	non-domain	308
sp|P02760|AMBP_HUMAN	1	5	L	7	11	non-domain	219
sp|Q8N7J2|AMER2_HUMAN	1	6	G	130	135	Family	0
sp|Q5JTC6|AMER1_HUMAN	1	8	E	380	387	Family	0
sp|Q5JTC6|AMER1_HUMAN	2	6	E	391	396	Family	0
sp|Q5JTC6|AMER1_HUMAN	3	5	E	933	937	non-domain	394
sp|Q16671|AMHR2_HUMAN	1	7	L	156	162	non-domain	32
sp|Q9Y4X0|AMMR1_HUMAN	1	5	G	22	26	non-domain	104
sp|Q9Y4X0|AMMR1_HUMAN	2	6	G	77	82	non-domain	48
sp|Q8IY63|AMOL1_HUMAN	1	8	Q	204	211	non-domain	394
sp|Q9Y2J4|AMOL2_HUMAN	1	5	Q	257	261	non-domain	221
sp|Q9Y2J4|AMOL2_HUMAN	2	5	A	673	677	Family	0
sp|Q4VCS5|AMOT_HUMAN	1	9	Q	376	384	non-domain	215
sp|Q4VCS5|AMOT_HUMAN	2	7	H	385	391	non-domain	208
sp|Q4VCS5|AMOT_HUMAN	3	7	Q	392	398	non-domain	201
sp|Q4VCS5|AMOT_HUMAN	4	5	A	916	920	non-domain	108
sp|Q4VCS5|AMOT_HUMAN	5	5	A	922	926	non-domain	114
sp|Q4VCS5|AMOT_HUMAN	6	6	A	963	968	non-domain	155
sp|P15144|AMPN_HUMAN	1	5	S	373	377	Family	0
sp|P30533|AMRP_HUMAN	1	6	L	16	21	Domain	0
sp|Q9C0C7|AMRA1_HUMAN	1	6	P	270	275	non-domain	146
sp|Q9C0C7|AMRA1_HUMAN	2	5	S	758	762	non-domain	634
sp|Q86YJ7|AN13B_HUMAN	1	5	S	465	469	Domain	0
sp|Q86YJ7|AN13B_HUMAN	2	5	D	502	506	non-domain	11
sp|Q92688|AN32B_HUMAN	1	5	E	211	215	non-domain	46
sp|Q92688|AN32B_HUMAN	2	5	E	229	233	non-domain	64
sp|O43423|AN32C_HUMAN	1	6	E	188	193	non-domain	58
sp|Q9BTT0|AN32E_HUMAN	1	5	E	171	175	non-domain	38
sp|Q9BTT0|AN32E_HUMAN	2	10	E	185	194	non-domain	52
sp|Q9BTT0|AN32E_HUMAN	3	8	E	240	247	non-domain	107
sp|Q9UJX6|ANC2_HUMAN	1	5	L	108	112	non-domain	241
sp|P10275|ANDR_HUMAN	1	21	Q	58	78	Family	overlapping
sp|P10275|ANDR_HUMAN	2	6	Q	84	89	Family	0
sp|P10275|ANDR_HUMAN	3	5	Q	193	197	Family	0
sp|P10275|ANDR_HUMAN	4	8	P	372	379	Family	0
sp|P10275|ANDR_HUMAN	5	5	A	398	402	Family	0
sp|P10275|ANDR_HUMAN	6	24	G	449	472	non-domain	118
sp|P16860|ANFB_HUMAN	1	5	L	11	15	non-domain	81
sp|Q8NI99|ANGL6_HUMAN	1	5	L	11	15	non-domain	241
sp|Q01484|ANK2_HUMAN	1	6	T	821	826	non-domain	129
sp|Q01484|ANK2_HUMAN	2	5	S	2620	2624	non-domain	946
sp|Q01484|ANK2_HUMAN	3	5	S	2845	2849	non-domain	721
sp|Q12955|ANK3_HUMAN	1	5	S	1525	1529	non-domain	1039
sp|Q12955|ANK3_HUMAN	2	5	P	3255	3259	non-domain	832
sp|Q12955|ANK3_HUMAN	3	5	N	3787	3791	non-domain	300
sp|Q12955|ANK3_HUMAN	4	6	T	3960	3965	non-domain	126
sp|Q12955|ANK3_HUMAN	5	12	T	3967	3978	non-domain	113
sp|Q8N957|ANKF1_HUMAN	1	5	S	501	505	non-domain	142
sp|Q8IWZ3|ANKH1_HUMAN	1	5	G	87	91	non-domain	1022
sp|Q8IWZ3|ANKH1_HUMAN	2	5	T	1510	1514	non-domain	183
sp|Q6ZW76|ANKS3_HUMAN	1	7	S	329	335	non-domain	87
sp|Q6ZW76|ANKS3_HUMAN	2	5	S	350	354	non-domain	68
sp|Q68DC2|ANKS6_HUMAN	1	5	S	753	757	non-domain	16
sp|Q9H8Y5|ANKZ1_HUMAN	1	5	A	541	545	Repeat	0
sp|Q5XXA6|ANO1_HUMAN	1	5	E	444	448	Family	0
sp|Q9NQ90|ANO2_HUMAN	1	5	E	476	480	Family	0
sp|Q9BYT9|ANO3_HUMAN	1	5	E	507	511	Family	0
sp|Q32M45|ANO4_HUMAN	1	6	E	462	467	Family	0
sp|Q9HCE9|ANO8_HUMAN	1	5	G	533	537	Family	0
sp|Q9HCE9|ANO8_HUMAN	2	5	E	554	558	Family	0
sp|Q9HCE9|ANO8_HUMAN	3	5	E	593	597	Family	0
sp|P16066|ANPRA_HUMAN	1	7	L	14	20	non-domain	34
sp|P16066|ANPRA_HUMAN	2	5	L	23	27	non-domain	27
sp|P17342|ANPRC_HUMAN	1	6	G	30	35	non-domain	36
sp|Q6UB99|ANR11_HUMAN	1	5	S	1353	1357	non-domain	1088
sp|O75179|ANR17_HUMAN	1	15	G	96	110	non-domain	1034
sp|O75179|ANR17_HUMAN	2	6	Q	899	904	non-domain	165
sp|O75179|ANR17_HUMAN	3	5	T	1537	1541	non-domain	186
sp|O75179|ANR17_HUMAN	4	5	S	2095	2099	non-domain	1369
sp|Q8TF21|ANR24_HUMAN	1	5	G	778	782	non-domain	533
sp|Q9UPS8|ANR26_HUMAN	1	6	D	574	579	non-domain	334
sp|Q8N7Z5|ANR31_HUMAN	1	5	D	901	905	non-domain	229
sp|Q8N283|ANR35_HUMAN	1	5	A	529	533	non-domain	313
sp|Q6AI12|ANR40_HUMAN	1	8	D	99	106	non-domain	25
sp|C9JTQ0|ANR63_HUMAN	1	7	A	180	186	non-domain	29
sp|E5RJM6|ANR65_HUMAN	1	6	E	10	15	non-domain	16
sp|Q92625|ANS1A_HUMAN	1	7	G	33	39	Family	0
sp|Q92625|ANS1A_HUMAN	2	6	G	41	46	Family	0
sp|Q92625|ANS1A_HUMAN	3	6	G	48	53	Family	0
sp|Q9H6X2|ANTR1_HUMAN	1	5	P	522	526	non-domain	202
sp|P58335|ANTR2_HUMAN	1	5	L	328	332	non-domain	10
sp|P58335|ANTR2_HUMAN	2	5	P	352	356	non-domain	38
sp|P58335|ANTR2_HUMAN	3	5	E	362	366	non-domain	28
sp|A6NF34|ANTRL_HUMAN	1	6	L	15	20	non-domain	227
sp|A6NF34|ANTRL_HUMAN	2	11	P	401	411	non-domain	155
sp|A6NF34|ANTRL_HUMAN	3	5	P	413	417	non-domain	167
sp|O60641|AP180_HUMAN	1	6	A	361	366	non-domain	76
sp|O60641|AP180_HUMAN	2	6	A	530	535	non-domain	245
sp|O60641|AP180_HUMAN	3	6	T	544	549	non-domain	259
sp|O60641|AP180_HUMAN	4	5	S	708	712	non-domain	423
sp|Q63HQ0|AP1AR_HUMAN	1	5	G	24	28	n/a	n/a
sp|Q13367|AP3B2_HUMAN	1	5	A	286	290	Family	0
sp|Q13367|AP3B2_HUMAN	2	6	S	766	771	non-domain	30
sp|Q9UPM8|AP4E1_HUMAN	1	5	L	130	134	Family	0
sp|Q2VPB7|AP5B1_HUMAN	1	6	E	425	430	n/a	n/a
sp|O96018|APBA3_HUMAN	1	5	S	167	171	non-domain	223
sp|O00213|APBB1_HUMAN	1	5	E	158	162	non-domain	208
sp|O00213|APBB1_HUMAN	2	5	E	167	171	non-domain	199
sp|Q92870|APBB2_HUMAN	1	5	P	721	725	non-domain	166
sp|Q96DE5|APC16_HUMAN	1	6	S	4	9	n/a	n/a
sp|O95996|APC2_HUMAN	1	5	A	788	792	non-domain	134
sp|O95996|APC2_HUMAN	2	5	S	1873	1877	Motif	0
sp|P25054|APC_HUMAN	1	5	S	833	837	non-domain	102
sp|P25054|APC_HUMAN	2	5	P	1439	1443	non-domain	1227
sp|P25054|APC_HUMAN	3	5	A	2118	2122	non-domain	101
sp|P25054|APC_HUMAN	4	6	S	2763	2768	Family	0
sp|P51693|APLP1_HUMAN	1	6	L	26	31	non-domain	124
sp|P51693|APLP1_HUMAN	2	5	E	243	247	non-domain	31
sp|P51693|APLP1_HUMAN	3	5	E	264	268	non-domain	15
sp|Q06481|APLP2_HUMAN	1	5	A	7	11	non-domain	137
sp|Q06481|APLP2_HUMAN	2	6	L	15	20	non-domain	128
sp|Q06481|APLP2_HUMAN	3	5	E	215	219	non-domain	10
sp|Q06481|APLP2_HUMAN	4	7	E	221	227	non-domain	16
sp|Q0VD83|APOBR_HUMAN	1	6	E	179	184	n/a	n/a
sp|P08519|APOA_HUMAN	1	5	L	8	12	non-domain	1042
sp|P04114|APOB_HUMAN	1	6	L	17	22	non-domain	24
sp|P04114|APOB_HUMAN	2	5	S	3368	3372	non-domain	1122
sp|P05090|APOD_HUMAN	1	5	L	4	8	non-domain	29
sp|O14791|APOL1_HUMAN	1	5	L	84	88	Family	0
sp|Q3SXY8|AR13B_HUMAN	1	7	P	374	380	non-domain	184
sp|Q66PJ3|AR6P4_HUMAN	1	25	S	197	221	Family	0
sp|Q66PJ3|AR6P4_HUMAN	2	5	K	236	240	Family	0
sp|A5YM69|ARG35_HUMAN	1	5	E	167	171	Family	0
sp|A6NJG6|ARGFX_HUMAN	1	5	Q	136	140	non-domain	1
sp|Q8TER5|ARH40_HUMAN	1	6	G	357	362	non-domain	727
sp|Q92888|ARHG1_HUMAN	1	5	L	674	678	non-domain	442
sp|Q12774|ARHG5_HUMAN	1	5	E	167	171	Family	0
sp|Q12774|ARHG5_HUMAN	2	5	P	726	730	non-domain	247
sp|O15085|ARHGB_HUMAN	1	6	P	151	156	non-domain	31
sp|Q96PE2|ARHGH_HUMAN	1	5	E	252	256	non-domain	814
sp|Q96PE2|ARHGH_HUMAN	2	5	P	1992	1996	non-domain	739
sp|Q96DR7|ARHGQ_HUMAN	1	5	P	138	142	non-domain	301
sp|Q8NFD5|ARI1B_HUMAN	1	5	A	7	11	non-domain	1039
sp|Q8NFD5|ARI1B_HUMAN	2	7	S	35	41	non-domain	1009
sp|Q8NFD5|ARI1B_HUMAN	3	6	A	42	47	non-domain	1003
sp|Q8NFD5|ARI1B_HUMAN	4	6	S	48	53	non-domain	1873
sp|Q8NFD5|ARI1B_HUMAN	5	6	H	84	89	non-domain	1837
sp|Q8NFD5|ARI1B_HUMAN	6	6	H	91	96	non-domain	1830
sp|Q8NFD5|ARI1B_HUMAN	7	18	Q	114	131	non-domain	1795
sp|Q8NFD5|ARI1B_HUMAN	8	5	G	219	223	non-domain	1703
sp|Q8NFD5|ARI1B_HUMAN	9	13	G	307	319	non-domain	1607
sp|Q8NFD5|ARI1B_HUMAN	10	8	G	321	328	non-domain	1598
sp|Q8NFD5|ARI1B_HUMAN	11	11	A	340	350	non-domain	1576
sp|Q8NFD5|ARI1B_HUMAN	12	7	G	351	357	non-domain	1569
sp|Q8NFD5|ARI1B_HUMAN	13	5	P	446	450	non-domain	1476
sp|O14497|ARI1A_HUMAN	1	6	P	16	21	non-domain	1954
sp|O14497|ARI1A_HUMAN	2	7	A	39	45	non-domain	1930
sp|O14497|ARI1A_HUMAN	3	7	G	81	87	non-domain	1888
sp|O14497|ARI1A_HUMAN	4	6	G	122	127	non-domain	1848
sp|O14497|ARI1A_HUMAN	5	6	A	162	167	non-domain	1808
sp|O14497|ARI1A_HUMAN	6	5	G	187	191	non-domain	1784
sp|O14497|ARI1A_HUMAN	7	5	A	243	247	non-domain	1728
sp|O14497|ARI1A_HUMAN	8	6	S	260	265	non-domain	1710
sp|O14497|ARI1A_HUMAN	9	11	A	339	349	non-domain	1626
sp|O14497|ARI1A_HUMAN	10	8	Q	1327	1334	non-domain	223
sp|O14497|ARI1A_HUMAN	11	5	Q	1363	1367	non-domain	259
sp|O14497|ARI1A_HUMAN	12	5	E	1763	1767	non-domain	208
sp|O14497|ARI1A_HUMAN	13	7	E	1774	1780	non-domain	195
sp|Q9Y4X5|ARI1_HUMAN	1	5	G	67	71	non-domain	115
sp|Q9Y4X5|ARI1_HUMAN	2	14	G	77	90	non-domain	166
sp|O95376|ARI2_HUMAN	1	8	E	22	29	non-domain	179
sp|Q99856|ARI3A_HUMAN	1	6	E	140	145	non-domain	91
sp|Q99856|ARI3A_HUMAN	2	5	E	150	154	non-domain	82
sp|Q99856|ARI3A_HUMAN	3	7	G	550	556	non-domain	224
sp|Q8IVW6|ARI3B_HUMAN	1	11	Q	5	15	non-domain	198
sp|Q8IVW6|ARI3B_HUMAN	2	5	A	345	349	non-domain	42
sp|Q8IVW6|ARI3B_HUMAN	3	6	S	533	538	non-domain	230
sp|Q4LE39|ARI4B_HUMAN	1	6	S	154	159	non-domain	145
sp|Q4LE39|ARI4B_HUMAN	2	7	E	279	285	non-domain	15
sp|Q4LE39|ARI4B_HUMAN	3	5	E	297	301	non-domain	33
sp|Q4LE39|ARI4B_HUMAN	4	11	E	543	553	non-domain	16
sp|Q4LE39|ARI4B_HUMAN	5	5	S	1097	1101	non-domain	471
sp|Q4LE39|ARI4B_HUMAN	6	6	S	1275	1280	non-domain	1011
sp|Q68CP9|ARID2_HUMAN	1	5	Q	1012	1016	non-domain	408
sp|Q9Y4B4|ARIP4_HUMAN	1	8	E	23	30	non-domain	244
sp|Q8NEN0|ARMC2_HUMAN	1	5	L	807	811	n/a	n/a
sp|Q5W041|ARMC3_HUMAN	1	5	S	629	633	non-domain	86
sp|Q96C12|ARMC5_HUMAN	1	5	E	426	430	n/a	n/a
sp|Q7L311|ARMX2_HUMAN	1	7	A	317	323	non-domain	52
sp|Q9UH62|ARMX3_HUMAN	1	5	D	62	66	non-domain	44
sp|P27540|ARNT_HUMAN	1	5	Q	503	507	non-domain	233
sp|Q9BPX5|ARP5L_HUMAN	1	6	A	30	35	Domain	0
sp|P15848|ARSB_HUMAN	1	7	L	26	32	non-domain	13
sp|Q5FYB1|ARSI_HUMAN	1	7	E	527	533	non-domain	167
sp|Q5FYB0|ARSJ_HUMAN	1	5	E	51	55	non-domain	21
sp|Q5FYB0|ARSJ_HUMAN	2	6	K	577	582	non-domain	187
sp|Q96QS3|ARX_HUMAN	1	16	A	100	115	non-domain	214
sp|Q96QS3|ARX_HUMAN	2	6	P	126	131	non-domain	198
sp|Q96QS3|ARX_HUMAN	3	12	A	144	155	non-domain	174
sp|Q96QS3|ARX_HUMAN	4	7	A	275	281	non-domain	244
sp|Q96QS3|ARX_HUMAN	5	9	A	432	440	non-domain	47
sp|Q9ULH1|ASAP1_HUMAN	1	6	P	827	832	non-domain	159
sp|Q8WXI3|ASB10_HUMAN	1	5	E	212	216	Repeat	overlapping
sp|P50553|ASCL1_HUMAN	1	13	A	35	47	non-domain	1
sp|P50553|ASCL1_HUMAN	2	12	Q	51	62	non-domain	59
sp|Q9NWL6|ASND1_HUMAN	1	5	A	390	394	Domain	0
sp|Q9BXN1|ASPN_HUMAN	1	14	D	38	51	non-domain	120
sp|O75129|ASTN2_HUMAN	1	6	A	98	103	non-domain	600
sp|O75129|ASTN2_HUMAN	2	6	L	216	221	non-domain	482
sp|Q76L83|ASXL2_HUMAN	1	5	S	114	118	non-domain	31
sp|Q76L83|ASXL2_HUMAN	2	5	L	303	307	Domain	0
sp|Q76L83|ASXL2_HUMAN	3	13	A	672	684	non-domain	220
sp|Q9C0F0|ASXL3_HUMAN	1	5	L	283	287	Domain	0
sp|Q9C0F0|ASXL3_HUMAN	2	6	A	1070	1075	non-domain	202
sp|Q9C0F0|ASXL3_HUMAN	3	12	P	2017	2028	non-domain	155
sp|Q9C0F0|ASXL3_HUMAN	4	9	P	2032	2040	non-domain	143
sp|Q9C0F0|ASXL3_HUMAN	5	5	Q	2145	2149	non-domain	34
sp|Q8IXJ9|ASXL1_HUMAN	1	5	S	203	207	non-domain	120
sp|Q8IXJ9|ASXL1_HUMAN	2	5	G	642	646	non-domain	280
sp|Q8IXJ9|ASXL1_HUMAN	3	6	G	648	653	non-domain	286
sp|O60312|AT10A_HUMAN	1	5	R	16	20	non-domain	404
sp|O60312|AT10A_HUMAN	2	5	R	49	53	non-domain	371
sp|Q9HD20|AT131_HUMAN	1	5	A	2	6	non-domain	260
sp|Q9H7F0|AT133_HUMAN	1	5	L	43	47	Family	0
sp|Q9UN42|AT1B4_HUMAN	1	8	E	52	59	Family	overlapping
sp|Q9UN42|AT1B4_HUMAN	2	7	E	61	67	Family	0
sp|P23634|AT2B4_HUMAN	1	5	E	1186	1190	Family	overlapping
sp|Q9ULK2|AT7L1_HUMAN	1	10	S	652	661	non-domain	1070
sp|Q9ULK2|AT7L1_HUMAN	2	5	S	783	787	non-domain	436
sp|Q5T6C5|AT7L2_HUMAN	1	5	P	114	118	non-domain	104
sp|Q6PL18|ATAD2_HUMAN	1	14	D	264	277	non-domain	186
sp|Q6PL18|ATAD2_HUMAN	2	5	S	362	366	non-domain	627
sp|Q96QE3|ATAD5_HUMAN	1	5	A	8	12	non-domain	1116
sp|Q96BY7|ATG2B_HUMAN	1	5	E	867	871	non-domain	738
sp|Q674R7|ATG9B_HUMAN	1	6	P	33	38	non-domain	283
sp|Q674R7|ATG9B_HUMAN	2	6	Q	843	848	non-domain	159
sp|Q6UY14|ATL4_HUMAN	1	5	L	12	16	non-domain	1016
sp|O43313|ATMIN_HUMAN	1	5	A	6	10	non-domain	121
sp|O43313|ATMIN_HUMAN	2	5	A	29	33	non-domain	132
sp|P54259|ATN1_HUMAN	1	7	S	376	382	Family	0
sp|P54259|ATN1_HUMAN	2	10	S	386	395	Family	0
sp|P54259|ATN1_HUMAN	3	6	P	442	447	Family	0
sp|P54259|ATN1_HUMAN	4	5	H	479	483	Family	0
sp|P54259|ATN1_HUMAN	5	19	Q	484	502	Family	0
sp|Q92858|ATOH1_HUMAN	1	5	P	31	35	non-domain	125
sp|Q92858|ATOH1_HUMAN	2	5	P	224	228	non-domain	12
sp|Q96SQ7|ATOH8_HUMAN	1	7	P	124	130	non-domain	101
sp|P20648|ATP4A_HUMAN	1	5	G	33	37	Domain	0
sp|O43861|ATP9B_HUMAN	1	6	A	13	18	non-domain	167
sp|Q8WXE1|ATRIP_HUMAN	1	5	L	631	635	n/a	n/a
sp|Q5VV63|ATRN1_HUMAN	1	6	G	26	31	non-domain	218
sp|O75882|ATRN_HUMAN	1	5	A	3	7	non-domain	125
sp|O75882|ATRN_HUMAN	2	8	L	61	68	non-domain	272
sp|O75882|ATRN_HUMAN	3	6	L	72	77	non-domain	263
sp|O75882|ATRN_HUMAN	4	7	A	83	89	non-domain	251
sp|P46100|ATRX_HUMAN	1	5	S	1202	1206	non-domain	357
sp|P46100|ATRX_HUMAN	2	6	D	1259	1264	non-domain	299
sp|P46100|ATRX_HUMAN	3	6	E	1443	1448	non-domain	115
sp|P46100|ATRX_HUMAN	4	15	E	1450	1464	non-domain	612
sp|P46100|ATRX_HUMAN	5	5	K	1929	1933	non-domain	40
sp|P46100|ATRX_HUMAN	6	6	Q	2420	2425	non-domain	265
sp|Q8TE56|ATS17_HUMAN	1	5	R	60	64	Family	0
sp|Q8TE59|ATS19_HUMAN	1	5	P	142	146	Family	0
sp|O95450|ATS2_HUMAN	1	8	L	16	23	non-domain	244
sp|O95450|ATS2_HUMAN	2	6	P	29	34	non-domain	22
sp|O75173|ATS4_HUMAN	1	6	L	37	42	non-domain	17
sp|Q9UNA0|ATS5_HUMAN	1	5	A	37	41	Family	overlapping
sp|Q9UNA0|ATS5_HUMAN	2	5	R	257	261	non-domain	75
sp|Q9UKP4|ATS7_HUMAN	1	5	L	17	21	non-domain	1395
sp|Q9UP79|ATS8_HUMAN	1	9	L	13	21	non-domain	198
sp|Q9P2N4|ATS9_HUMAN	1	6	S	88	93	Family	0
sp|P54253|ATX1_HUMAN	1	12	Q	197	208	non-domain	207
sp|P54253|ATX1_HUMAN	2	14	Q	212	225	non-domain	190
sp|Q8WWM7|ATX2L_HUMAN	1	5	A	770	774	non-domain	100
sp|Q9H3M9|ATX3L_HUMAN	1	5	Q	296	300	non-domain	128
sp|Q99700|ATX2_HUMAN	1	23	Q	166	188	non-domain	221
sp|P54252|ATX3_HUMAN	1	10	Q	296	305	non-domain	128
sp|O15265|ATX7_HUMAN	1	5	A	16	20	non-domain	298
sp|O15265|ATX7_HUMAN	2	6	A	23	28	non-domain	290
sp|O15265|ATX7_HUMAN	3	10	Q	30	39	non-domain	279
sp|O15265|ATX7_HUMAN	4	5	P	51	55	non-domain	263
sp|O15265|ATX7_HUMAN	5	5	S	215	219	non-domain	99
sp|O15265|ATX7_HUMAN	6	6	S	647	652	non-domain	250
sp|O15265|ATX7_HUMAN	7	12	S	717	728	non-domain	320
sp|Q156A1|ATX8_HUMAN	1	79	Q	2	80	n/a	n/a
sp|Q9H1Z8|AUGN_HUMAN	1	5	L	18	22	non-domain	10
sp|Q8WXX7|AUTS2_HUMAN	1	5	P	467	471	non-domain	174
sp|Q8WXX7|AUTS2_HUMAN	2	8	H	1126	1133	non-domain	269
sp|Q9NQS1|AVEN_HUMAN	1	8	G	38	45	n/a	n/a
sp|Q9Y2T1|AXIN2_HUMAN	1	6	H	469	474	Domain	overlapping
sp|P48751|B3A3_HUMAN	1	10	E	136	145	non-domain	205
sp|P48751|B3A3_HUMAN	2	6	K	308	313	non-domain	361
sp|Q6L9W6|B4GN3_HUMAN	1	7	E	610	616	non-domain	48
sp|Q76KP1|B4GN4_HUMAN	1	8	L	15	22	non-domain	106
sp|Q76KP1|B4GN4_HUMAN	2	5	E	644	648	non-domain	25
sp|O60909|B4GT2_HUMAN	1	7	S	59	65	non-domain	170
sp|O60513|B4GT4_HUMAN	1	5	L	15	19	non-domain	194
sp|Q9NWV8|BABA1_HUMAN	1	8	E	11	18	n/a	n/a
sp|Q8WZ19|BACD1_HUMAN	1	5	A	9	13	non-domain	30
sp|O95817|BAG3_HUMAN	1	5	A	126	130	non-domain	74
sp|O95817|BAG3_HUMAN	2	6	A	155	160	non-domain	103
sp|O95817|BAG3_HUMAN	3	6	S	180	185	non-domain	128
sp|P46379|BAG6_HUMAN	1	12	P	657	668	non-domain	265
sp|Q9P281|BAHC1_HUMAN	1	5	A	24	28	non-domain	2454
sp|Q9P281|BAHC1_HUMAN	2	6	E	1850	1855	non-domain	627
sp|Q9P281|BAHC1_HUMAN	3	5	S	2317	2321	non-domain	161
sp|Q8TBE0|BAHD1_HUMAN	1	7	R	581	587	non-domain	36
sp|O60241|BAI2_HUMAN	1	7	G	1364	1370	non-domain	1003
sp|O14514|BAI1_HUMAN	1	8	L	17	24	non-domain	241
sp|O14514|BAI1_HUMAN	2	12	P	1411	1422	non-domain	1005
sp|Q9NY43|BARH2_HUMAN	1	6	P	120	125	non-domain	108
sp|Q9NY43|BARH2_HUMAN	2	7	A	330	336	non-domain	41
sp|Q9HBU1|BARX1_HUMAN	1	7	A	47	53	non-domain	90
sp|Q9NRL2|BAZ1A_HUMAN	1	5	E	487	491	Family	overlapping
sp|Q9UIG0|BAZ1B_HUMAN	1	13	E	1261	1273	non-domain	75
sp|Q9UIF9|BAZ2A_HUMAN	1	7	E	1054	1060	non-domain	144
sp|Q9UIF8|BAZ2B_HUMAN	1	5	K	968	972	non-domain	155
sp|Q9UIF8|BAZ2B_HUMAN	2	7	D	1300	1306	non-domain	151
sp|Q8WY36|BBX_HUMAN	1	6	E	41	46	non-domain	145
sp|Q8WY36|BBX_HUMAN	2	6	K	451	456	non-domain	128
sp|Q9H165|BC11A_HUMAN	1	5	E	485	489	non-domain	267
sp|Q9H165|BC11A_HUMAN	2	13	E	492	504	non-domain	252
sp|Q9C0K0|BC11B_HUMAN	1	9	E	535	543	non-domain	267
sp|Q9H6U6|BCAS3_HUMAN	1	5	S	759	763	Family	0
sp|O60756|BCE1_HUMAN	1	6	L	75	80	n/a	n/a
sp|Q8N143|BCL6B_HUMAN	1	11	S	234	244	non-domain	126
sp|Q86UU0|BCL9L_HUMAN	1	8	G	223	230	non-domain	168
sp|Q86UU0|BCL9L_HUMAN	2	6	P	307	312	non-domain	86
sp|Q86UU0|BCL9L_HUMAN	3	6	P	1125	1130	non-domain	687
sp|Q86UU0|BCL9L_HUMAN	4	6	G	1243	1248	non-domain	805
sp|O00512|BCL9_HUMAN	1	5	P	331	335	non-domain	15
sp|Q9NYF8|BCLF1_HUMAN	1	5	S	751	755	Family	0
sp|Q5H9F3|BCORL_HUMAN	1	5	E	1253	1257	non-domain	169
sp|Q5H9F3|BCORL_HUMAN	2	9	E	1316	1324	non-domain	102
sp|Q6W2J9|BCOR_HUMAN	1	5	D	1627	1631	non-domain	67
sp|Q8NFC6|BD1L1_HUMAN	1	6	P	14	19	non-domain	36
sp|Q8NFC6|BD1L1_HUMAN	2	6	P	25	30	non-domain	25
sp|Q8NFC6|BD1L1_HUMAN	3	8	E	2988	2995	non-domain	2826
sp|Q8IYS8|BD1L2_HUMAN	1	5	G	4	8	non-domain	32
sp|Q3B7T3|BEAN1_HUMAN	1	8	H	77	84	n/a	n/a
sp|Q9BUH8|BEGIN_HUMAN	1	5	E	268	272	n/a	n/a
sp|Q8NDZ0|BEND2_HUMAN	1	5	S	465	469	non-domain	218
sp|Q6ZU67|BEND4_HUMAN	1	7	P	55	61	non-domain	351
sp|Q6ZU67|BEND4_HUMAN	2	5	A	93	97	non-domain	315
sp|Q6ZU67|BEND4_HUMAN	3	5	S	127	131	non-domain	281
sp|Q6ZU67|BEND4_HUMAN	4	5	A	142	146	non-domain	266
sp|Q6ZU67|BEND4_HUMAN	5	6	E	312	317	non-domain	95
sp|Q7RTS1|BHA15_HUMAN	1	5	Q	154	158	non-domain	26
sp|Q8NDY6|BHE23_HUMAN	1	5	A	20	24	non-domain	77
sp|Q8NDY6|BHE23_HUMAN	2	5	R	79	83	non-domain	18
sp|Q8NFJ8|BHE22_HUMAN	1	5	S	56	60	non-domain	183
sp|Q8NFJ8|BHE22_HUMAN	2	6	G	81	86	non-domain	157
sp|Q8NFJ8|BHE22_HUMAN	3	7	G	91	97	non-domain	146
sp|Q8NFJ8|BHE22_HUMAN	4	7	G	201	207	non-domain	36
sp|Q8NFJ8|BHE22_HUMAN	5	5	G	214	218	non-domain	25
sp|Q8NFJ8|BHE22_HUMAN	6	9	S	226	234	non-domain	9
sp|Q8NFJ8|BHE22_HUMAN	7	9	A	325	333	non-domain	28
sp|Q6PI77|BHLH9_HUMAN	1	6	E	166	171	non-domain	141
sp|Q9C0J9|BHE41_HUMAN	1	7	A	297	303	non-domain	124
sp|Q9C0J9|BHE41_HUMAN	2	5	A	310	314	non-domain	137
sp|Q9C0J9|BHE41_HUMAN	3	5	G	330	334	non-domain	157
sp|Q9C0J9|BHE41_HUMAN	4	5	A	341	345	non-domain	168
sp|Q9C0J9|BHE41_HUMAN	5	5	A	379	383	non-domain	206
sp|Q9C0J9|BHE41_HUMAN	6	16	A	396	411	non-domain	223
sp|Q6UXY1|BI2L2_HUMAN	1	5	G	321	325	non-domain	7
sp|Q6ZP65|BICR1_HUMAN	1	5	A	38	42	n/a	n/a
sp|Q9Y6D5|BIG2_HUMAN	1	6	L	1712	1717	non-domain	1182
sp|Q5TH69|BIG3_HUMAN	1	6	S	240	245	non-domain	996
sp|Q13323|BIK_HUMAN	1	5	L	140	144	Domain	0
sp|Q9NR09|BIRC6_HUMAN	1	7	A	30	36	non-domain	253
sp|Q9NR09|BIRC6_HUMAN	2	7	A	1660	1666	non-domain	1301
sp|Q9NR09|BIRC6_HUMAN	3	5	L	2383	2387	non-domain	1075
sp|Q9NR09|BIRC6_HUMAN	4	5	E	4421	4425	non-domain	152
sp|Q9NR09|BIRC6_HUMAN	5	5	S	4592	4596	Domain	0
sp|Q96CA5|BIRC7_HUMAN	1	6	E	64	69	non-domain	179
sp|P54132|BLM_HUMAN	1	5	S	312	316	non-domain	353
sp|P54132|BLM_HUMAN	2	5	D	562	566	non-domain	103
sp|Q5H9B9|BM2KL_HUMAN	1	5	E	49	53	non-domain	94
sp|Q9NSY1|BMP2K_HUMAN	1	27	Q	460	486	non-domain	144
sp|Q9NSY1|BMP2K_HUMAN	2	8	H	487	494	non-domain	171
sp|Q9NSY1|BMP2K_HUMAN	3	5	E	794	798	non-domain	94
sp|P55107|BMP3B_HUMAN	1	6	L	16	21	non-domain	352
sp|P12644|BMP4_HUMAN	1	5	E	93	97	Family	0
sp|P22004|BMP6_HUMAN	1	7	A	33	39	non-domain	370
sp|P22004|BMP6_HUMAN	2	6	Q	113	118	Family	0
sp|P51813|BMX_HUMAN	1	5	S	251	255	non-domain	102
sp|O60238|BNI3L_HUMAN	1	5	N	14	18	Family	overlapping
sp|Q96IK1|BOD1_HUMAN	1	6	G	4	9	non-domain	44
sp|Q53HL2|BOREA_HUMAN	1	7	E	125	131	non-domain	32
sp|Q9H3Q1|BORG4_HUMAN	1	5	S	70	74	Domain	0
sp|Q12830|BPTF_HUMAN	1	8	P	24	31	non-domain	209
sp|Q12830|BPTF_HUMAN	2	6	P	77	82	non-domain	158
sp|Q12830|BPTF_HUMAN	3	5	G	96	100	non-domain	140
sp|Q12830|BPTF_HUMAN	4	7	G	103	109	non-domain	131
sp|Q12830|BPTF_HUMAN	5	7	E	132	138	non-domain	102
sp|Q12830|BPTF_HUMAN	6	6	E	143	148	non-domain	191
sp|Q12830|BPTF_HUMAN	7	5	D	181	185	non-domain	154
sp|Q12830|BPTF_HUMAN	8	6	T	1752	1757	non-domain	1112
sp|Q12830|BPTF_HUMAN	9	5	T	2349	2353	non-domain	516
sp|Q12830|BPTF_HUMAN	10	5	P	2813	2817	non-domain	119
sp|P15056|BRAF_HUMAN	1	6	G	6	11	non-domain	144
sp|P15056|BRAF_HUMAN	2	6	S	122	127	non-domain	108
sp|P15056|BRAF_HUMAN	3	5	S	428	432	non-domain	25
sp|P25440|BRD2_HUMAN	1	6	E	492	497	non-domain	324
sp|P25440|BRD2_HUMAN	2	5	E	502	506	non-domain	334
sp|P25440|BRD2_HUMAN	3	5	E	634	638	non-domain	193
sp|P25440|BRD2_HUMAN	4	5	S	777	781	non-domain	336
sp|P25440|BRD2_HUMAN	5	11	S	783	793	non-domain	342
sp|Q15059|BRD3_HUMAN	1	5	E	564	568	non-domain	161
sp|Q15059|BRD3_HUMAN	2	6	S	703	708	non-domain	300
sp|Q15059|BRD3_HUMAN	3	5	S	712	716	non-domain	309
sp|O60885|BRD4_HUMAN	1	6	H	738	743	non-domain	293
sp|O60885|BRD4_HUMAN	2	5	P	757	761	non-domain	312
sp|O60885|BRD4_HUMAN	3	7	P	764	770	non-domain	319
sp|O60885|BRD4_HUMAN	4	5	Q	771	775	non-domain	326
sp|O60885|BRD4_HUMAN	5	8	P	776	783	non-domain	331
sp|O60885|BRD4_HUMAN	6	7	P	974	980	non-domain	529
sp|O60885|BRD4_HUMAN	7	5	Q	1285	1289	non-domain	1133
sp|O60885|BRD4_HUMAN	8	8	Q	1293	1300	non-domain	1141
sp|Q9H8M2|BRD9_HUMAN	1	8	K	66	73	non-domain	195
sp|Q58F21|BRDT_HUMAN	1	9	S	640	648	non-domain	276
sp|O75150|BRE1B_HUMAN	1	6	T	570	575	non-domain	373
sp|Q8WY22|BRI3B_HUMAN	1	11	L	15	25	non-domain	21
sp|O95415|BRI3_HUMAN	1	5	P	37	41	Family	0
sp|Q6PL45|BRID5_HUMAN	1	8	L	32	39	non-domain	59
sp|P55201|BRPF1_HUMAN	1	5	H	162	166	Family	0
sp|P55201|BRPF1_HUMAN	2	8	S	1003	1010	non-domain	73
sp|Q9ULD4|BRPF3_HUMAN	1	7	E	419	425	non-domain	159
sp|P32247|BRS3_HUMAN	1	5	L	94	98	Family	0
sp|Q6RI45|BRWD3_HUMAN	1	5	S	1454	1458	non-domain	1062
sp|Q9NW68|BSDC1_HUMAN	1	6	E	222	227	non-domain	18
sp|Q9UPA5|BSN_HUMAN	1	5	Q	3779	3783	non-domain	3258
sp|Q10588|BST1_HUMAN	1	8	L	18	25	non-domain	15
sp|Q7KYR7|BT2A1_HUMAN	1	6	L	15	20	non-domain	128
sp|Q8WVV5|BT2A2_HUMAN	1	10	L	15	24	non-domain	127
sp|Q96KV6|BT2A3_HUMAN	1	5	L	15	19	non-domain	282
sp|O00481|BT3A1_HUMAN	1	5	L	259	263	non-domain	116
sp|P78410|BT3A2_HUMAN	1	5	L	259	263	non-domain	116
sp|Q9H0C5|BTBD1_HUMAN	1	5	P	25	29	non-domain	151
sp|Q9BX70|BTBD2_HUMAN	1	14	A	41	54	non-domain	168
sp|Q9Y2F9|BTBD3_HUMAN	1	5	S	36	40	non-domain	185
sp|Q9P203|BTBD7_HUMAN	1	6	P	759	764	non-domain	271
sp|Q9P203|BTBD7_HUMAN	2	5	A	839	843	non-domain	351
sp|Q9P203|BTBD7_HUMAN	3	6	A	851	856	non-domain	363
sp|Q9BSF8|BTBDA_HUMAN	1	5	A	429	433	n/a	n/a
sp|A6QL63|BTBDB_HUMAN	1	6	A	318	323	non-domain	285
sp|A6QL63|BTBDB_HUMAN	2	7	H	332	338	non-domain	270
sp|O60566|BUB1B_HUMAN	1	5	E	211	215	non-domain	32
sp|Q2TBE0|C19L2_HUMAN	1	6	K	77	82	non-domain	580
sp|Q2TBE0|C19L2_HUMAN	2	5	S	111	115	non-domain	547
sp|P02746|C1QB_HUMAN	1	5	L	15	19	non-domain	104
sp|P02747|C1QC_HUMAN	1	8	L	15	22	non-domain	3
sp|Q9NPY3|C1QR1_HUMAN	1	9	L	7	15	non-domain	27
sp|Q6UB35|C1TM_HUMAN	1	9	G	34	42	non-domain	141
sp|Q8NCU7|C2C4A_HUMAN	1	5	G	136	140	n/a	n/a
sp|A6NLJ0|C2C4B_HUMAN	1	5	G	131	135	n/a	n/a
sp|Q5T0F9|C2D1B_HUMAN	1	7	E	91	97	non-domain	604
sp|Q8TCZ2|C99L2_HUMAN	1	6	T	49	54	non-domain	38
sp|Q8TCZ2|C99L2_HUMAN	2	5	P	253	257	non-domain	14
sp|Q69YW2|CA095_HUMAN	1	6	A	11	16	n/a	n/a
sp|Q9BRT7|CA097_HUMAN	1	7	S	54	60	n/a	n/a
sp|Q5T0L3|CA111_HUMAN	1	5	S	140	144	n/a	n/a
sp|Q8IYL3|CA174_HUMAN	1	9	D	232	240	n/a	n/a
sp|F2Z333|CA233_HUMAN	1	5	L	6	10	n/a	n/a
sp|H3BTG2|CA234_HUMAN	1	5	L	33	37	n/a	n/a
sp|Q9NY47|CA2D2_HUMAN	1	5	L	1128	1132	non-domain	455
sp|Q8TDN4|CABL1_HUMAN	1	7	A	2	8	non-domain	486
sp|Q9BTV7|CABL2_HUMAN	1	5	A	2	6	non-domain	324
sp|Q9BTV7|CABL2_HUMAN	2	5	P	71	75	non-domain	255
sp|Q9NZU7|CABP1_HUMAN	1	6	A	74	79	non-domain	150
sp|O00555|CAC1A_HUMAN	1	10	H	2211	2220	non-domain	1498
sp|O00555|CAC1A_HUMAN	2	11	Q	2314	2324	non-domain	1601
sp|Q00975|CAC1B_HUMAN	1	5	H	2050	2054	non-domain	1342
sp|Q00975|CAC1B_HUMAN	2	5	S	2118	2122	non-domain	1410
sp|Q13936|CAC1C_HUMAN	1	5	L	654	658	Family	0
sp|Q13936|CAC1C_HUMAN	2	5	E	768	772	non-domain	16
sp|Q01668|CAC1D_HUMAN	1	7	M	1	7	non-domain	1232
sp|Q01668|CAC1D_HUMAN	2	5	L	653	657	Family	0
sp|Q01668|CAC1D_HUMAN	3	8	E	827	834	non-domain	248
sp|Q15878|CAC1E_HUMAN	1	5	R	2284	2288	non-domain	1582
sp|O60840|CAC1F_HUMAN	1	5	L	659	663	Family	0
sp|O60840|CAC1F_HUMAN	2	17	E	809	825	non-domain	288
sp|O60840|CAC1F_HUMAN	3	6	E	1640	1645	non-domain	1269
sp|O43497|CAC1G_HUMAN	1	9	H	496	504	non-domain	102
sp|O95180|CAC1H_HUMAN	1	9	H	520	528	non-domain	102
sp|Q9P0X4|CAC1I_HUMAN	1	6	E	608	613	non-domain	211
sp|Q9P0X4|CAC1I_HUMAN	2	6	P	2138	2143	non-domain	1277
sp|Q13698|CAC1S_HUMAN	1	5	L	562	566	Family	0
sp|Q86Y37|CACL1_HUMAN	1	6	P	37	42	non-domain	95
sp|O75309|CAD16_HUMAN	1	5	V	528	532	Family	0
sp|Q9UJ99|CAD22_HUMAN	1	7	L	20	26	non-domain	147
sp|Q8IXH8|CAD26_HUMAN	1	5	L	11	15	non-domain	155
sp|P12830|CADH1_HUMAN	1	5	L	11	15	non-domain	12
sp|P12830|CADH1_HUMAN	2	5	L	725	729	non-domain	3
sp|P55283|CADH4_HUMAN	1	5	L	8	12	non-domain	162
sp|Q8N126|CADM3_HUMAN	1	7	L	8	14	non-domain	119
sp|Q9BY67|CADM1_HUMAN	1	8	A	13	20	non-domain	128
sp|Q9BY67|CADM1_HUMAN	2	5	L	28	32	non-domain	116
sp|Q9BY67|CADM1_HUMAN	3	13	T	341	353	non-domain	11
sp|Q13111|CAF1A_HUMAN	1	5	D	619	623	Family	0
sp|Q13111|CAF1A_HUMAN	2	7	E	905	911	Domain	0
sp|P35219|CAH8_HUMAN	1	6	E	20	25	non-domain	4
sp|P30988|CALCR_HUMAN	1	6	A	462	467	non-domain	307
sp|Q05682|CALD1_HUMAN	1	6	E	191	196	Family	0
sp|Q96L12|CALR3_HUMAN	1	6	E	357	362	non-domain	39
sp|P27824|CALX_HUMAN	1	5	E	526	530	non-domain	86
sp|Q9NYX4|CALY_HUMAN	1	5	A	184	188	Family	0
sp|O75155|CAND2_HUMAN	1	5	L	614	618	non-domain	219
sp|Q01518|CAP1_HUMAN	1	6	P	230	235	Family	0
sp|Q01518|CAP1_HUMAN	2	5	P	237	241	Family	0
sp|P40123|CAP2_HUMAN	1	6	P	232	237	Family	0
sp|O75052|CAPON_HUMAN	1	5	K	86	90	Domain	0
sp|O75052|CAPON_HUMAN	2	6	Q	301	306	non-domain	126
sp|Q9ULU8|CAPS1_HUMAN	1	5	G	62	66	non-domain	769
sp|Q9BWT7|CAR10_HUMAN	1	6	S	567	572	non-domain	453
sp|Q9BXL7|CAR11_HUMAN	1	5	S	618	622	non-domain	509
sp|Q86X55|CARM1_HUMAN	1	6	A	2	7	non-domain	136
sp|O15234|CASC3_HUMAN	1	6	P	643	648	non-domain	394
sp|P31415|CASQ1_HUMAN	1	5	L	19	23	Family	0
sp|P31415|CASQ1_HUMAN	2	8	D	389	396	Family	0
sp|O14958|CASQ2_HUMAN	1	6	D	378	383	Family	overlapping
sp|O14958|CASQ2_HUMAN	2	5	D	394	398	non-domain	12
sp|Q9NQ75|CASS4_HUMAN	1	6	S	421	426	non-domain	166
sp|Q86V15|CASZ1_HUMAN	1	8	A	1663	1670	n/a	n/a
sp|P53634|CATC_HUMAN	1	5	L	12	16	non-domain	215
sp|P14091|CATE_HUMAN	1	6	L	4	9	non-domain	12
sp|P08311|CATG_HUMAN	1	5	L	4	8	non-domain	13
sp|Q8WUQ7|CATIN_HUMAN	1	7	R	45	51	non-domain	218
sp|Q8WUQ7|CATIN_HUMAN	2	5	R	101	105	non-domain	164
sp|Q8WUQ7|CATIN_HUMAN	3	5	A	129	133	non-domain	136
sp|Q8N8R5|CB069_HUMAN	1	5	L	12	16	non-domain	38
sp|A6NGG8|CB071_HUMAN	1	5	E	490	494	Family	0
sp|A6NCS6|CB072_HUMAN	1	6	A	94	99	non-domain	40
sp|Q13191|CBLB_HUMAN	1	5	D	450	454	non-domain	109
sp|Q13191|CBLB_HUMAN	2	6	P	554	559	non-domain	136
sp|Q13191|CBLB_HUMAN	3	6	P	822	827	non-domain	104
sp|Q8IUK8|CBLN2_HUMAN	1	6	L	38	43	non-domain	51
sp|P22681|CBL_HUMAN	1	7	H	36	42	non-domain	136
sp|P22681|CBL_HUMAN	2	5	D	456	460	non-domain	107
sp|P22681|CBL_HUMAN	3	6	P	543	548	non-domain	117
sp|Q5U5Z8|CBPC2_HUMAN	1	6	K	747	752	non-domain	92
sp|Q8NDL9|CBPC5_HUMAN	1	5	P	540	544	non-domain	5
sp|O75976|CBPD_HUMAN	1	5	T	40	44	non-domain	1170
sp|P16870|CBPE_HUMAN	1	5	R	38	42	non-domain	17
sp|Q92793|CBP_HUMAN	1	5	Q	2081	2085	Domain	0
sp|Q92793|CBP_HUMAN	2	18	Q	2199	2216	non-domain	1019
sp|P83916|CBX1_HUMAN	1	6	E	15	20	non-domain	1
sp|Q14781|CBX2_HUMAN	1	8	S	106	113	non-domain	45
sp|Q14781|CBX2_HUMAN	2	6	S	115	120	non-domain	54
sp|O00257|CBX4_HUMAN	1	12	H	389	400	non-domain	329
sp|O00257|CBX4_HUMAN	2	5	A	506	510	non-domain	446
sp|Q8ND61|CC020_HUMAN	1	5	P	96	100	non-domain	259
sp|Q8N290|CC053_HUMAN	1	7	G	111	117	n/a	n/a
sp|F5H4A9|CC080_HUMAN	1	5	L	23	27	n/a	n/a
sp|F5H4A9|CC080_HUMAN	2	5	D	136	140	n/a	n/a
sp|Q6ZU64|CC108_HUMAN	1	6	E	1769	1774	n/a	n/a
sp|Q6ZU64|CC108_HUMAN	2	9	E	1776	1784	n/a	n/a
sp|Q96M63|CC114_HUMAN	1	5	A	506	510	n/a	n/a
sp|Q8IYX3|CC116_HUMAN	1	5	S	152	156	n/a	n/a
sp|Q96HB5|CC120_HUMAN	1	5	R	143	147	non-domain	1
sp|Q8IY82|CC135_HUMAN	1	5	E	9	13	n/a	n/a
sp|Q96JN2|CC136_HUMAN	1	12	E	15	26	n/a	n/a
sp|Q96JN2|CC136_HUMAN	2	5	E	28	32	n/a	n/a
sp|Q8IYE0|CC146_HUMAN	1	5	E	11	15	n/a	n/a
sp|Q569K6|CC157_HUMAN	1	5	L	84	88	n/a	n/a
sp|P0CW27|CC166_HUMAN	1	5	L	231	235	Family	0
sp|Q0VFZ6|CC173_HUMAN	1	5	E	226	230	Family	0
sp|Q9NQR7|CC177_HUMAN	1	11	A	170	180	non-domain	152
sp|Q9P1Z9|CC180_HUMAN	1	7	E	913	919	non-domain	128
sp|Q8N9Z2|CC71L_HUMAN	1	6	R	7	12	non-domain	162
sp|Q8N9Z2|CC71L_HUMAN	2	5	R	131	135	Family	0
sp|Q8N9Z2|CC71L_HUMAN	3	9	P	149	157	Family	0
sp|Q96PX6|CC85A_HUMAN	1	8	A	8	15	non-domain	16
sp|A6NKD9|CC85C_HUMAN	1	8	G	166	173	Family	0
sp|A6NC98|CC88B_HUMAN	1	8	E	37	44	non-domain	7
sp|Q8IX12|CCAR1_HUMAN	1	7	A	73	79	non-domain	399
sp|Q6UXH8|CCBE1_HUMAN	1	5	L	23	27	non-domain	107
sp|Q8WUD4|CCD12_HUMAN	1	5	E	46	50	Family	0
sp|Q5T9S5|CCD18_HUMAN	1	5	Q	793	797	n/a	n/a
sp|Q2M243|CCD27_HUMAN	1	7	E	371	377	n/a	n/a
sp|Q494V2|CCD37_HUMAN	1	5	S	26	30	non-domain	120
sp|Q9UFE4|CCD39_HUMAN	1	5	S	928	932	n/a	n/a
sp|Q96MW1|CCD43_HUMAN	1	5	G	17	21	n/a	n/a
sp|Q96MW1|CCD43_HUMAN	2	6	E	50	55	n/a	n/a
sp|Q2TAC2|CCD57_HUMAN	1	5	Q	117	121	n/a	n/a
sp|Q8N4S0|CCD82_HUMAN	1	5	E	277	281	non-domain	15
sp|Q2M329|CCD96_HUMAN	1	6	E	48	53	non-domain	312
sp|Q96F63|CCD97_HUMAN	1	7	E	249	255	Family	0
sp|Q16204|CCDC6_HUMAN	1	13	G	32	44	Family	0
sp|Q16204|CCDC6_HUMAN	2	9	P	440	448	non-domain	99
sp|Q9Y3X0|CCDC9_HUMAN	1	5	E	431	435	non-domain	53
sp|Q8TC90|CCER1_HUMAN	1	7	G	15	21	Family	0
sp|Q8TC90|CCER1_HUMAN	2	5	E	277	281	non-domain	58
sp|Q8TC90|CCER1_HUMAN	3	5	E	302	306	non-domain	83
sp|Q8TC90|CCER1_HUMAN	4	5	E	317	321	non-domain	98
sp|Q8TC90|CCER1_HUMAN	5	5	E	341	345	non-domain	122
sp|Q8WXS5|CCG8_HUMAN	1	6	G	326	331	non-domain	103
sp|Q8WXS5|CCG8_HUMAN	2	9	G	344	352	non-domain	121
sp|Q9NUG4|CCM2L_HUMAN	1	6	G	217	222	n/a	n/a
sp|Q9NUG4|CCM2L_HUMAN	2	8	G	252	259	n/a	n/a
sp|Q9NUG4|CCM2L_HUMAN	3	6	D	547	552	n/a	n/a
sp|P24385|CCND1_HUMAN	1	9	E	272	280	Domain	0
sp|O75909|CCNK_HUMAN	1	6	P	420	425	non-domain	119
sp|O75909|CCNK_HUMAN	2	5	P	482	486	non-domain	326
sp|O75909|CCNK_HUMAN	3	5	P	507	511	non-domain	351
sp|O75909|CCNK_HUMAN	4	5	P	518	522	non-domain	362
sp|Q96S94|CCNL2_HUMAN	1	7	A	2	8	non-domain	187
sp|Q9UK58|CCNL1_HUMAN	1	5	A	11	15	non-domain	39
sp|Q9UK58|CCNL1_HUMAN	2	9	T	29	37	non-domain	17
sp|O60563|CCNT1_HUMAN	1	5	H	517	521	non-domain	368
sp|O60563|CCNT1_HUMAN	2	5	S	566	570	non-domain	417
sp|O60583|CCNT2_HUMAN	1	7	S	611	617	non-domain	463
sp|O60583|CCNT2_HUMAN	2	8	S	643	650	non-domain	495
sp|O60583|CCNT2_HUMAN	3	5	P	667	671	non-domain	519
sp|Q9ULG6|CCPG1_HUMAN	1	5	S	138	142	n/a	n/a
sp|P86790|CCZ1B_HUMAN	1	5	A	2	6	non-domain	21
sp|P86791|CCZ1_HUMAN	1	5	A	2	6	non-domain	21
sp|Q504U0|CD046_HUMAN	1	6	P	12	17	n/a	n/a
sp|Q5BLP8|CD048_HUMAN	1	5	P	13	17	non-domain	16
sp|Q5BLP8|CD048_HUMAN	2	6	L	18	23	non-domain	10
sp|Q9UQ88|CD11A_HUMAN	1	13	E	292	304	non-domain	122
sp|Q9UQ88|CD11A_HUMAN	2	13	E	312	324	non-domain	102
sp|P21127|CD11B_HUMAN	1	13	E	304	316	non-domain	122
sp|P21127|CD11B_HUMAN	2	13	E	324	336	non-domain	102
sp|P08571|CD14_HUMAN	1	6	L	7	12	non-domain	181
sp|P29016|CD1B_HUMAN	1	5	L	313	317	non-domain	21
sp|P11836|CD20_HUMAN	1	6	E	269	274	non-domain	53
sp|Q15762|CD226_HUMAN	1	5	R	277	281	non-domain	151
sp|Q9BZW8|CD244_HUMAN	1	5	L	10	14	non-domain	122
sp|Q9Y5K6|CD2AP_HUMAN	1	5	P	418	422	non-domain	255
sp|P06729|CD2_HUMAN	1	5	P	282	286	non-domain	152
sp|Q9NPF0|CD320_HUMAN	1	5	L	21	25	non-domain	105
sp|P20138|CD33_HUMAN	1	5	L	3	7	non-domain	13
sp|Q13319|CD5R2_HUMAN	1	7	P	155	161	Family	0
sp|P40259|CD79B_HUMAN	1	5	L	17	21	non-domain	172
sp|Q9BWT1|CDCA7_HUMAN	1	6	E	197	202	non-domain	59
sp|Q9H5V8|CDCP1_HUMAN	1	6	K	692	697	n/a	n/a
sp|Q5VXM1|CDCP2_HUMAN	1	5	L	351	355	Domain	0
sp|Q9NYV4|CDK12_HUMAN	1	7	A	407	413	non-domain	211
sp|Q9NYV4|CDK12_HUMAN	2	9	P	1272	1280	non-domain	252
sp|Q14004|CDK13_HUMAN	1	5	G	10	14	non-domain	691
sp|Q14004|CDK13_HUMAN	2	7	P	51	57	non-domain	648
sp|Q14004|CDK13_HUMAN	3	10	A	67	76	non-domain	629
sp|Q14004|CDK13_HUMAN	4	5	S	250	254	non-domain	451
sp|Q14004|CDK13_HUMAN	5	6	S	265	270	non-domain	435
sp|Q00536|CDK16_HUMAN	1	5	G	37	41	non-domain	124
sp|Q9BWU1|CDK19_HUMAN	1	5	Q	372	376	non-domain	37
sp|P11802|CDK4_HUMAN	1	7	G	42	48	Domain	0
sp|P49336|CDK8_HUMAN	1	5	Q	373	377	non-domain	38
sp|O76039|CDKL5_HUMAN	1	6	K	784	789	non-domain	487
sp|Q15517|CDSN_HUMAN	1	6	S	155	160	n/a	n/a
sp|Q15517|CDSN_HUMAN	2	5	S	195	199	n/a	n/a
sp|Q15517|CDSN_HUMAN	3	5	V	253	257	n/a	n/a
sp|Q15517|CDSN_HUMAN	4	6	S	432	437	n/a	n/a
sp|Q9UKY7|CDV3_HUMAN	1	5	K	18	22	non-domain	58
sp|Q9UKY7|CDV3_HUMAN	2	7	G	127	133	Family	0
sp|P47902|CDX1_HUMAN	1	5	G	143	147	Family	0
sp|P47902|CDX1_HUMAN	2	5	Q	217	221	non-domain	6
sp|Q99626|CDX2_HUMAN	1	8	A	46	53	Family	0
sp|Q99626|CDX2_HUMAN	2	5	A	85	89	Family	0
sp|Q99626|CDX2_HUMAN	3	7	Q	250	256	non-domain	7
sp|Q99626|CDX2_HUMAN	4	6	P	260	265	non-domain	17
sp|Q96GV9|CE030_HUMAN	1	5	R	125	129	Family	0
sp|Q569G3|CE047_HUMAN	1	5	K	133	137	n/a	n/a
sp|Q9UPV0|CE164_HUMAN	1	7	K	110	116	n/a	n/a
sp|Q9UPV0|CE164_HUMAN	2	5	E	628	632	n/a	n/a
sp|P49715|CEBPA_HUMAN	1	6	G	99	104	non-domain	177
sp|P49715|CEBPA_HUMAN	2	7	P	183	189	non-domain	92
sp|P17676|CEBPB_HUMAN	1	5	P	15	19	non-domain	251
sp|P17676|CEBPB_HUMAN	2	9	P	162	170	non-domain	100
sp|P17676|CEBPB_HUMAN	3	5	S	227	231	non-domain	39
sp|Q9BXQ6|CECR6_HUMAN	1	5	G	55	59	non-domain	253
sp|Q9BXQ6|CECR6_HUMAN	2	5	G	62	66	non-domain	246
sp|Q9BXQ6|CECR6_HUMAN	3	5	C	171	175	non-domain	137
sp|Q9BXQ6|CECR6_HUMAN	4	5	A	304	308	non-domain	4
sp|Q9BXQ6|CECR6_HUMAN	5	7	A	448	454	Family	0
sp|Q9BXQ6|CECR6_HUMAN	6	8	P	541	548	non-domain	24
sp|Q9BXF3|CECR2_HUMAN	1	5	E	333	337	non-domain	106
sp|Q92879|CELF1_HUMAN	1	5	S	302	306	non-domain	97
sp|O95319|CELF2_HUMAN	1	7	A	287	293	non-domain	132
sp|Q5SZQ8|CELF3_HUMAN	1	5	P	354	358	non-domain	24
sp|Q5SZQ8|CELF3_HUMAN	2	15	Q	359	373	non-domain	9
sp|Q9NYQ6|CELR1_HUMAN	1	5	P	3	7	non-domain	1400
sp|Q9NYQ6|CELR1_HUMAN	2	5	A	16	20	non-domain	1387
sp|Q9NYQ6|CELR1_HUMAN	3	5	L	2659	2663	Family	0
sp|Q9HCU4|CELR2_HUMAN	1	9	L	17	25	non-domain	1030
sp|Q9HCU4|CELR2_HUMAN	2	10	E	2743	2752	non-domain	1135
sp|Q9NYQ7|CELR3_HUMAN	1	6	L	19	24	non-domain	1048
sp|Q9NYQ7|CELR3_HUMAN	2	6	A	480	485	Family	0
sp|Q9NYQ7|CELR3_HUMAN	3	5	L	2729	2733	Family	0
sp|P07199|CENPB_HUMAN	1	14	E	406	419	non-domain	80
sp|P07199|CENPB_HUMAN	2	6	E	423	428	non-domain	71
sp|P07199|CENPB_HUMAN	3	6	E	430	435	non-domain	64
sp|P07199|CENPB_HUMAN	4	5	E	458	462	non-domain	37
sp|P07199|CENPB_HUMAN	5	5	D	528	532	Domain	0
sp|Q9BS16|CENPK_HUMAN	1	5	K	196	200	Family	0
sp|Q7L2Z9|CENPQ_HUMAN	1	5	E	191	195	Family	0
sp|Q7Z7K6|CENPV_HUMAN	1	8	P	90	97	non-domain	73
sp|P27544|CERS1_HUMAN	1	5	L	287	291	Domain	0
sp|Q8IU89|CERS3_HUMAN	1	10	E	346	355	non-domain	22
sp|Q6ZMG9|CERS6_HUMAN	1	5	L	306	310	Domain	0
sp|Q7Z4R8|CF120_HUMAN	1	5	L	15	19	n/a	n/a
sp|Q5T0Z8|CF132_HUMAN	1	5	P	140	144	n/a	n/a
sp|Q5T0Z8|CF132_HUMAN	2	5	P	171	175	n/a	n/a
sp|Q5T0Z8|CF132_HUMAN	3	5	P	180	184	n/a	n/a
sp|Q5T0Z8|CF132_HUMAN	4	5	P	188	192	n/a	n/a
sp|Q5T0Z8|CF132_HUMAN	5	5	P	226	230	n/a	n/a
sp|Q5T0Z8|CF132_HUMAN	6	6	E	975	980	n/a	n/a
sp|Q8N319|CF223_HUMAN	1	9	A	124	132	n/a	n/a
sp|P0CG36|CFC1B_HUMAN	1	5	L	178	182	non-domain	180
sp|P0CG37|CFC1_HUMAN	1	5	L	178	182	non-domain	20
sp|Q9UEE9|CFDP1_HUMAN	1	6	E	71	76	non-domain	143
sp|A5D8W1|CG063_HUMAN	1	5	S	21	25	n/a	n/a
sp|A6NKQ9|CGB1_HUMAN	1	7	L	37	43	non-domain	13
sp|Q6NT52|CGB2_HUMAN	1	7	L	37	43	non-domain	13
sp|P01233|CGHB_HUMAN	1	7	L	7	13	non-domain	13
sp|Q0VF96|CGNL1_HUMAN	1	5	S	296	300	non-domain	760
sp|Q0VF96|CGNL1_HUMAN	2	5	D	1271	1275	non-domain	12
sp|Q49A92|CH034_HUMAN	1	5	Q	239	243	n/a	n/a
sp|O95992|CH25H_HUMAN	1	5	L	121	125	non-domain	3
sp|Q86WJ1|CHD1L_HUMAN	1	6	S	887	892	non-domain	428
sp|O14647|CHD2_HUMAN	1	5	D	211	215	non-domain	1240
sp|O14646|CHD1_HUMAN	1	9	Q	105	113	non-domain	1287
sp|Q14839|CHD4_HUMAN	1	5	K	52	56	non-domain	1028
sp|Q14839|CHD4_HUMAN	2	5	E	94	98	non-domain	1191
sp|Q14839|CHD4_HUMAN	3	6	K	114	119	non-domain	1170
sp|Q14839|CHD4_HUMAN	4	6	E	134	139	non-domain	1150
sp|Q14839|CHD4_HUMAN	5	5	D	140	144	non-domain	1145
sp|Q14839|CHD4_HUMAN	6	7	A	227	233	non-domain	10
sp|Q14839|CHD4_HUMAN	7	5	P	248	252	non-domain	31
sp|Q14839|CHD4_HUMAN	8	5	K	350	354	non-domain	133
sp|Q12873|CHD3_HUMAN	1	10	A	210	219	non-domain	9
sp|Q12873|CHD3_HUMAN	2	5	E	434	438	non-domain	101
sp|Q12873|CHD3_HUMAN	3	5	K	699	703	non-domain	125
sp|Q8TDI0|CHD5_HUMAN	1	6	K	97	102	non-domain	1193
sp|Q8TDI0|CHD5_HUMAN	2	7	A	206	212	non-domain	6
sp|Q8TD26|CHD6_HUMAN	1	7	E	1866	1872	non-domain	528
sp|Q9P2D1|CHD7_HUMAN	1	6	K	597	602	non-domain	1960
sp|Q9P2D1|CHD7_HUMAN	2	5	K	641	645	non-domain	155
sp|Q9P2D1|CHD7_HUMAN	3	5	R	1939	1943	non-domain	619
sp|Q9P2D1|CHD7_HUMAN	4	5	E	2191	2195	non-domain	367
sp|Q9P2D1|CHD7_HUMAN	5	6	R	2400	2405	non-domain	157
sp|Q9P2D1|CHD7_HUMAN	6	7	A	2728	2734	non-domain	116
sp|Q3L8U1|CHD9_HUMAN	1	9	S	2147	2155	non-domain	325
sp|Q3L8U1|CHD9_HUMAN	2	8	S	2163	2170	non-domain	310
sp|Q3L8U1|CHD9_HUMAN	3	7	S	2175	2181	non-domain	299
sp|Q3L8U1|CHD9_HUMAN	4	11	S	2183	2193	non-domain	287
sp|Q3L8U1|CHD9_HUMAN	5	6	A	2643	2648	non-domain	113
sp|Q9HCK8|CHD8_HUMAN	1	5	E	597	601	non-domain	123
sp|Q9HCK8|CHD8_HUMAN	2	5	R	1775	1779	non-domain	529
sp|Q9HCK8|CHD8_HUMAN	3	14	S	2081	2094	non-domain	214
sp|Q9HCK8|CHD8_HUMAN	4	6	H	2493	2498	non-domain	1246
sp|Q9HCK8|CHD8_HUMAN	5	7	H	2502	2508	non-domain	1255
sp|Q8IWX8|CHERP_HUMAN	1	12	Q	330	341	non-domain	266
sp|Q5VXU3|CHIC1_HUMAN	1	7	E	18	24	non-domain	66
sp|Q5VXU3|CHIC1_HUMAN	2	5	S	33	37	non-domain	53
sp|Q5VXU3|CHIC1_HUMAN	3	21	E	48	68	non-domain	22
sp|P35790|CHKA_HUMAN	1	5	P	58	62	non-domain	77
sp|Q9Y3E7|CHMP3_HUMAN	1	6	E	203	208	non-domain	15
sp|Q9Y2V2|CHSP1_HUMAN	1	5	P	5	9	non-domain	54
sp|Q7LGC8|CHST3_HUMAN	1	5	E	112	116	non-domain	16
sp|Q9NS84|CHST7_HUMAN	1	6	R	4	9	non-domain	92
sp|Q9Y3Y2|CHTOP_HUMAN	1	5	Q	42	46	non-domain	125
sp|Q8N4J0|CI041_HUMAN	1	6	G	19	24	non-domain	120
sp|Q8N4J0|CI041_HUMAN	2	6	A	45	50	non-domain	94
sp|Q8N4J0|CI041_HUMAN	3	5	E	55	59	non-domain	85
sp|Q8IXQ3|CI040_HUMAN	1	5	P	28	32	non-domain	99
sp|Q8TAL5|CI043_HUMAN	1	8	Q	297	304	Family	0
sp|H0YL14|CI069_HUMAN	1	5	L	97	101	n/a	n/a
sp|Q8WZB0|CI130_HUMAN	1	6	R	69	74	n/a	n/a
sp|Q5VYM1|CI131_HUMAN	1	5	E	103	107	non-domain	70
sp|Q86X95|CIR1_HUMAN	1	6	K	233	238	non-domain	184
sp|Q86X95|CIR1_HUMAN	2	14	S	257	270	non-domain	208
sp|Q9ULV3|CIZ1_HUMAN	1	6	Q	4	9	non-domain	675
sp|Q9ULV3|CIZ1_HUMAN	2	6	Q	11	16	non-domain	668
sp|Q9ULV3|CIZ1_HUMAN	3	5	E	744	748	non-domain	34
sp|Q5VYJ5|CJ112_HUMAN	1	5	R	974	978	Domain	0
sp|Q9NQ32|CK016_HUMAN	1	7	S	335	341	non-domain	110
sp|Q8N6T0|CK080_HUMAN	1	8	A	27	34	non-domain	186
sp|Q6NUJ2|CK087_HUMAN	1	6	P	164	169	n/a	n/a
sp|Q3C1V1|CK091_HUMAN	1	7	P	74	80	n/a	n/a
sp|C9JLR9|CK095_HUMAN	1	13	E	188	200	n/a	n/a
sp|C9JLR9|CK095_HUMAN	2	5	E	389	393	n/a	n/a
sp|C9JLR9|CK095_HUMAN	3	6	E	522	527	n/a	n/a
sp|C9JLR9|CK095_HUMAN	4	12	P	561	572	n/a	n/a
sp|Q07065|CKAP4_HUMAN	1	5	P	43	47	n/a	n/a
sp|Q07065|CKAP4_HUMAN	2	7	G	71	77	n/a	n/a
sp|Q07065|CKAP4_HUMAN	3	6	S	79	84	n/a	n/a
sp|Q07065|CKAP4_HUMAN	4	8	A	87	94	n/a	n/a
sp|Q96C57|CL043_HUMAN	1	5	K	236	240	n/a	n/a
sp|Q8NA57|CL050_HUMAN	1	5	E	87	91	n/a	n/a
sp|Q52MB2|CL068_HUMAN	1	7	E	138	144	n/a	n/a
sp|Q6ZS10|CL17A_HUMAN	1	5	E	18	22	non-domain	249
sp|Q6ZS10|CL17A_HUMAN	2	5	E	44	48	non-domain	223
sp|Q6ZS10|CL17A_HUMAN	3	5	E	70	74	non-domain	197
sp|Q7Z460|CLAP1_HUMAN	1	5	S	555	559	non-domain	18
sp|Q7Z460|CLAP1_HUMAN	2	5	L	1348	1352	non-domain	1132
sp|Q7Z460|CLAP1_HUMAN	3	5	S	1528	1532	non-domain	1312
sp|O75122|CLAP2_HUMAN	1	5	S	323	327	non-domain	18
sp|O75122|CLAP2_HUMAN	2	5	L	1104	1108	non-domain	799
sp|Q8N2M8|CLASR_HUMAN	1	10	A	339	348	non-domain	168
sp|Q8N2M8|CLASR_HUMAN	2	9	S	377	385	non-domain	206
sp|Q9Y240|CLC11_HUMAN	1	6	E	84	89	non-domain	106
sp|Q14CN2|CLCA4_HUMAN	1	5	P	291	295	non-domain	12
sp|P51788|CLCN2_HUMAN	1	5	A	2	6	non-domain	137
sp|P51793|CLCN4_HUMAN	1	5	A	258	262	Family	0
sp|P51795|CLCN5_HUMAN	1	5	A	245	249	Family	0
sp|Q9UDT6|CLIP2_HUMAN	1	5	A	56	60	non-domain	161
sp|Q96DZ5|CLIP3_HUMAN	1	8	E	16	23	non-domain	110
sp|P49760|CLK2_HUMAN	1	5	R	43	47	non-domain	116
sp|P49760|CLK2_HUMAN	2	6	R	119	124	non-domain	39
sp|Q8TDQ1|CLM1_HUMAN	1	5	L	166	170	Family	0
sp|Q08708|CLM6_HUMAN	1	5	L	14	18	non-domain	4
sp|Q9UGN4|CLM8_HUMAN	1	6	L	188	193	Family	0
sp|Q96JQ2|CLMN_HUMAN	1	6	S	779	784	non-domain	488
sp|Q9H6B4|CLMP_HUMAN	1	7	L	3	9	non-domain	122
sp|Q9H6B4|CLMP_HUMAN	2	5	S	288	292	non-domain	160
sp|O15516|CLOCK_HUMAN	1	6	Q	755	760	non-domain	374
sp|O15516|CLOCK_HUMAN	2	5	Q	824	828	non-domain	443
sp|O76031|CLPX_HUMAN	1	5	P	165	169	non-domain	115
sp|O76031|CLPX_HUMAN	2	5	A	453	457	Domain	0
sp|Q9HAW4|CLSPN_HUMAN	1	9	E	629	637	n/a	n/a
sp|Q9HAW4|CLSPN_HUMAN	2	5	E	660	664	n/a	n/a
sp|Q9HAW4|CLSPN_HUMAN	3	7	E	666	672	n/a	n/a
sp|Q9HAW4|CLSPN_HUMAN	4	5	E	1195	1199	n/a	n/a
sp|Q8N0X4|CLYBL_HUMAN	1	5	A	13	17	non-domain	29
sp|P10645|CMGA_HUMAN	1	8	E	172	179	Family	0
sp|P10645|CMGA_HUMAN	2	9	E	228	236	Family	0
sp|P10645|CMGA_HUMAN	3	5	E	304	308	Family	0
sp|O94983|CMTA2_HUMAN	1	9	S	291	299	non-domain	135
sp|Q96KN2|CNDP1_HUMAN	1	5	L	16	20	non-domain	108
sp|P29973|CNGA1_HUMAN	1	6	K	105	110	non-domain	387
sp|P29973|CNGA1_HUMAN	2	6	K	128	133	non-domain	364
sp|Q14028|CNGB1_HUMAN	1	15	E	357	371	non-domain	609
sp|Q8WXI2|CNKR2_HUMAN	1	10	E	877	886	non-domain	208
sp|Q9NRU3|CNNM1_HUMAN	1	9	A	2	10	non-domain	214
sp|A5YKK6|CNOT1_HUMAN	1	5	T	1333	1337	non-domain	49
sp|O75175|CNOT3_HUMAN	1	6	G	397	402	non-domain	163
sp|O75175|CNOT3_HUMAN	2	5	S	408	412	non-domain	174
sp|Q9BT09|CNPY3_HUMAN	1	9	L	17	25	non-domain	21
sp|Q8N129|CNPY4_HUMAN	1	10	E	220	229	non-domain	23
sp|P26992|CNTFR_HUMAN	1	5	A	14	18	non-domain	187
sp|P26992|CNTFR_HUMAN	2	5	A	361	365	non-domain	67
sp|Q12860|CNTN1_HUMAN	1	5	G	714	718	Domain	0
sp|O94779|CNTN5_HUMAN	1	5	S	40	44	non-domain	114
sp|Q9UHC6|CNTP2_HUMAN	1	5	S	49	53	Domain	0
sp|P02452|CO1A1_HUMAN	1	5	L	9	13	non-domain	1000
sp|P01024|CO3_HUMAN	1	6	L	9	14	non-domain	1037
sp|P20908|CO5A1_HUMAN	1	6	L	23	28	non-domain	1437
sp|P25940|CO5A3_HUMAN	1	5	R	1496	1500	non-domain	30
sp|P12111|CO6A3_HUMAN	1	5	L	746	750	Domain	0
sp|P12111|CO6A3_HUMAN	2	5	A	2956	2960	non-domain	151
sp|P10643|CO7_HUMAN	1	6	S	227	232	Domain	0
sp|P25067|CO8A2_HUMAN	1	6	L	11	16	non-domain	104
sp|Q14050|CO9A3_HUMAN	1	7	L	10	16	non-domain	162
sp|P13942|COBA2_HUMAN	1	5	L	10	14	non-domain	1085
sp|O75128|COBL_HUMAN	1	7	P	1207	1213	non-domain	22
sp|Q99715|COCA1_HUMAN	1	5	P	2304	2308	non-domain	15
sp|Q9UMD9|COHA1_HUMAN	1	5	G	436	440	non-domain	121
sp|Q9UMD9|COHA1_HUMAN	2	5	S	1292	1296	non-domain	138
sp|Q9UMD9|COHA1_HUMAN	3	5	R	1487	1491	Repeat	overlapping
sp|P38432|COIL_HUMAN	1	5	N	138	142	n/a	n/a
sp|Q9Y215|COLQ_HUMAN	1	5	P	56	60	non-domain	150
sp|Q8NFW1|COMA1_HUMAN	1	5	A	161	165	Domain	0
sp|Q8NFW1|COMA1_HUMAN	2	7	P	451	457	non-domain	238
sp|Q9Y6G5|COMDA_HUMAN	1	5	E	51	55	Family	0
sp|P49747|COMP_HUMAN	1	5	D	469	473	Repeat	0
sp|P21964|COMT_HUMAN	1	5	L	22	26	non-domain	13
sp|Q86Y22|CONA1_HUMAN	1	6	G	20	25	non-domain	117
sp|Q8IZC6|CORA1_HUMAN	1	6	A	13	18	non-domain	1057
sp|O00230|CORT_HUMAN	1	6	L	7	12	non-domain	75
sp|P10589|COT1_HUMAN	1	5	G	32	36	non-domain	163
sp|P24468|COT2_HUMAN	1	5	Q	71	75	non-domain	117
sp|Q12887|COX10_HUMAN	1	5	L	421	425	Family	0
sp|P00395|COX1_HUMAN	1	5	L	109	113	Family	0
sp|Q7Z3J2|CP062_HUMAN	1	7	S	58	64	n/a	n/a
sp|Q8IYS4|CP071_HUMAN	1	7	E	403	409	n/a	n/a
sp|Q14CZ0|CP072_HUMAN	1	5	A	46	50	Family	0
sp|Q96GX8|CP074_HUMAN	1	6	S	16	21	Family	0
sp|Q6UX73|CP089_HUMAN	1	7	L	6	12	non-domain	311
sp|Q9H693|CP095_HUMAN	1	5	S	134	138	Family	0
sp|A6NNT2|CP096_HUMAN	1	7	A	571	577	n/a	n/a
sp|Q16678|CP1B1_HUMAN	1	5	L	23	27	non-domain	24
sp|Q9BV73|CP250_HUMAN	1	5	L	246	250	non-domain	30
sp|P20813|CP2B6_HUMAN	1	5	L	15	19	non-domain	12
sp|P10632|CP2C8_HUMAN	1	5	L	310	314	Domain	0
sp|P11712|CP2C9_HUMAN	1	5	L	310	314	Domain	0
sp|P33260|CP2CI_HUMAN	1	5	L	310	314	Domain	0
sp|P33261|CP2CJ_HUMAN	1	5	L	310	314	Domain	0
sp|P24903|CP2F1_HUMAN	1	5	L	9	13	non-domain	18
sp|Q96SQ9|CP2S1_HUMAN	1	5	L	15	19	non-domain	14
sp|Q8TAV3|CP2W1_HUMAN	1	5	L	3	7	non-domain	25
sp|Q9Y6A2|CP46A_HUMAN	1	5	P	495	499	non-domain	11
sp|Q02928|CP4AB_HUMAN	1	5	L	27	31	non-domain	20
sp|Q5TCH4|CP4AM_HUMAN	1	5	L	27	31	non-domain	20
sp|Q08477|CP4F3_HUMAN	1	5	L	20	24	non-domain	28
sp|P78329|CP4F2_HUMAN	1	5	L	20	24	non-domain	28
sp|Q9HBI6|CP4FB_HUMAN	1	5	L	20	24	non-domain	28
sp|Q9HCS2|CP4FC_HUMAN	1	5	L	20	24	non-domain	28
sp|Q7Z5Q1|CPEB2_HUMAN	1	6	G	45	50	non-domain	284
sp|Q7Z5Q1|CPEB2_HUMAN	2	6	P	61	66	non-domain	268
sp|Q7Z5Q1|CPEB2_HUMAN	3	5	A	101	105	non-domain	229
sp|Q8NE35|CPEB3_HUMAN	1	9	A	227	235	non-domain	208
sp|Q6PUV4|CPLX2_HUMAN	1	7	E	108	114	Family	0
sp|Q8WVH0|CPLX3_HUMAN	1	5	E	114	118	Family	0
sp|Q8IZJ3|CPMD8_HUMAN	1	6	L	12	17	non-domain	1116
sp|P04632|CPNS1_HUMAN	1	11	G	10	20	non-domain	153
sp|P04632|CPNS1_HUMAN	2	20	G	37	56	non-domain	117
sp|Q16630|CPSF6_HUMAN	1	5	P	316	320	non-domain	163
sp|Q8N684|CPSF7_HUMAN	1	5	P	243	247	non-domain	87
sp|Q8N684|CPSF7_HUMAN	2	5	P	255	259	non-domain	99
sp|Q96SM3|CPXM1_HUMAN	1	5	L	369	373	Domain	0
sp|Q8N436|CPXM2_HUMAN	1	5	L	388	392	Domain	0
sp|Q96GS4|CQ059_HUMAN	1	5	P	231	235	Family	0
sp|P0C7W0|CQ072_HUMAN	1	6	E	92	97	Family	0
sp|P0C7W0|CQ072_HUMAN	2	6	P	161	166	non-domain	48
sp|Q0P670|CQ074_HUMAN	1	5	L	27	31	n/a	n/a
sp|Q0P670|CQ074_HUMAN	2	6	R	125	130	n/a	n/a
sp|Q53F19|CQ085_HUMAN	1	16	E	344	359	non-domain	166
sp|Q96BA8|CR3L1_HUMAN	1	5	A	148	152	non-domain	136
sp|Q9NQ79|CRAC1_HUMAN	1	7	A	627	633	non-domain	102
sp|Q68DQ2|CRBG3_HUMAN	1	7	E	200	206	non-domain	144
sp|Q96D31|CRCM1_HUMAN	1	5	P	43	47	non-domain	20
sp|Q9UGL9|CRCT1_HUMAN	1	5	R	65	69	n/a	n/a
sp|Q6UXH1|CREL2_HUMAN	1	5	L	14	18	non-domain	10
sp|Q8IUR6|CRERF_HUMAN	1	8	E	383	390	n/a	n/a
sp|Q9NZV1|CRIM1_HUMAN	1	5	L	23	27	non-domain	309
sp|O75462|CRLF1_HUMAN	1	5	L	22	26	non-domain	105
sp|Q96RY5|CRML_HUMAN	1	5	G	1257	1261	n/a	n/a
sp|Q6UUV9|CRTC1_HUMAN	1	5	S	273	277	Family	0
sp|Q6UUV9|CRTC1_HUMAN	2	7	P	369	375	non-domain	184
sp|Q6UUV9|CRTC1_HUMAN	3	7	P	380	386	non-domain	173
sp|Q53ET0|CRTC2_HUMAN	1	5	S	236	240	Family	0
sp|Q53ET0|CRTC2_HUMAN	2	8	S	398	405	non-domain	154
sp|Q5IJ48|CRUM2_HUMAN	1	5	L	18	22	non-domain	1038
sp|Q5IJ48|CRUM2_HUMAN	2	6	L	1234	1239	non-domain	1054
sp|Q9BVV8|CS024_HUMAN	1	6	L	10	15	Family	0
sp|Q9BQ61|CS043_HUMAN	1	6	G	20	25	n/a	n/a
sp|Q2NL68|CS055_HUMAN	1	5	S	214	218	n/a	n/a
sp|Q9NUL5|CS066_HUMAN	1	8	E	274	281	non-domain	2
sp|A6NGS2|CS069_HUMAN	1	5	E	91	95	Family	0
sp|P07333|CSF1R_HUMAN	1	5	L	6	10	non-domain	12
sp|P07333|CSF1R_HUMAN	2	10	L	528	537	non-domain	45
sp|Q99062|CSF3R_HUMAN	1	5	L	635	639	non-domain	23
sp|Q8WXD9|CSKI1_HUMAN	1	6	P	945	950	non-domain	342
sp|Q8WXD9|CSKI1_HUMAN	2	6	P	1192	1197	non-domain	1016
sp|Q8WXD9|CSKI1_HUMAN	3	5	P	1274	1278	non-domain	1023
sp|Q8WXD9|CSKI1_HUMAN	4	11	A	1345	1355	non-domain	1002
sp|Q8WXE0|CSKI2_HUMAN	1	6	P	868	873	non-domain	248
sp|Q96PZ7|CSMD1_HUMAN	1	5	L	10	14	non-domain	1032
sp|Q7L5N1|CSN6_HUMAN	1	9	A	2	10	non-domain	183
sp|Q9UBW8|CSN7A_HUMAN	1	6	A	225	230	non-domain	69
sp|P13611|CSPG2_HUMAN	1	6	E	1390	1395	non-domain	1044
sp|O95196|CSPG5_HUMAN	1	7	E	277	283	Domain	overlapping
sp|Q96S65|CSRN1_HUMAN	1	7	S	20	26	n/a	n/a
sp|Q96S65|CSRN1_HUMAN	2	7	E	405	411	n/a	n/a
sp|Q8WYN3|CSRN3_HUMAN	1	7	E	341	347	n/a	n/a
sp|Q8WYN3|CSRN3_HUMAN	2	13	E	371	383	n/a	n/a
sp|Q8WYN3|CSRN3_HUMAN	3	5	D	384	388	n/a	n/a
sp|Q9H4G1|CST9L_HUMAN	1	6	L	14	19	non-domain	20
sp|O94985|CSTN1_HUMAN	1	11	E	925	935	non-domain	371
sp|Q9H4D0|CSTN2_HUMAN	1	5	E	904	908	non-domain	372
sp|Q9H4D0|CSTN2_HUMAN	2	7	E	923	929	non-domain	391
sp|Q9NUD7|CT096_HUMAN	1	5	K	264	268	Family	0
sp|Q96MY1|CT112_HUMAN	1	6	D	161	166	n/a	n/a
sp|Q9NUB4|CT141_HUMAN	1	5	L	72	76	n/a	n/a
sp|Q9NUB4|CT141_HUMAN	2	5	L	134	138	n/a	n/a
sp|Q5JQC4|CT47A_HUMAN	1	7	E	92	98	Family	0
sp|P0C2W7|CT47B_HUMAN	1	8	E	92	99	Family	0
sp|Q6PK30|CT75_HUMAN	1	5	P	166	170	n/a	n/a
sp|Q6PK30|CT75_HUMAN	2	7	A	267	273	n/a	n/a
sp|Q8WYA6|CTBL1_HUMAN	1	8	E	68	75	Domain	0
sp|Q9Y5B0|CTDP1_HUMAN	1	6	E	577	582	non-domain	134
sp|Q96RT6|CTGE2_HUMAN	1	5	P	689	693	n/a	n/a
sp|Q8IX94|CTGE4_HUMAN	1	5	P	722	726	n/a	n/a
sp|O15320|CTGE5_HUMAN	1	5	P	720	724	n/a	n/a
sp|Q86UF2|CTGE6_HUMAN	1	5	P	722	726	n/a	n/a
sp|P0CG41|CTGE8_HUMAN	1	5	P	722	726	n/a	n/a
sp|A4FU28|CTGE9_HUMAN	1	5	P	722	726	n/a	n/a
sp|A4D2H0|CTGEF_HUMAN	1	5	P	722	726	n/a	n/a
sp|Q96CG8|CTHR1_HUMAN	1	7	L	16	22	non-domain	31
sp|P35221|CTNA1_HUMAN	1	5	G	272	276	Family	0
sp|Q9UQB3|CTND2_HUMAN	1	7	P	220	226	non-domain	355
sp|Q9UQB3|CTND2_HUMAN	2	6	A	246	251	non-domain	330
sp|Q9UQB3|CTND2_HUMAN	3	7	K	811	817	non-domain	17
sp|Q8WY07|CTR3_HUMAN	1	5	L	515	519	non-domain	20
sp|O43246|CTR4_HUMAN	1	5	L	512	516	non-domain	24
sp|Q6PD62|CTR9_HUMAN	1	5	G	904	908	non-domain	194
sp|Q7RTX7|CTSR4_HUMAN	1	5	E	333	337	non-domain	27
sp|Q8WZ74|CTTB2_HUMAN	1	5	S	1630	1634	non-domain	1449
sp|P58505|CU058_HUMAN	1	8	H	292	299	Family	overlapping
sp|Q9NWM3|CUED1_HUMAN	1	5	G	22	26	non-domain	21
sp|Q9H467|CUED2_HUMAN	1	5	A	128	132	non-domain	15
sp|Q13620|CUL4B_HUMAN	1	5	A	31	35	non-domain	182
sp|Q13620|CUL4B_HUMAN	2	7	S	61	67	non-domain	150
sp|Q13620|CUL4B_HUMAN	3	5	S	80	84	non-domain	133
sp|Q13620|CUL4B_HUMAN	4	9	S	138	146	non-domain	696
sp|Q8IWT3|CUL9_HUMAN	1	11	E	1671	1681	Family	0
sp|Q8IWT3|CUL9_HUMAN	2	5	E	2463	2467	non-domain	1145
sp|Q14999|CUL7_HUMAN	1	6	E	1371	1376	Family	0
sp|P39880|CUX1_HUMAN	1	5	S	1444	1448	non-domain	143
sp|O14529|CUX2_HUMAN	1	5	G	538	542	non-domain	346
sp|O14529|CUX2_HUMAN	2	6	S	808	813	non-domain	177
sp|Q6PGQ1|CV043_HUMAN	1	7	D	120	126	n/a	n/a
sp|Q6PGQ1|CV043_HUMAN	2	6	D	166	171	n/a	n/a
sp|Q9HCG8|CWC22_HUMAN	1	7	E	426	432	non-domain	23
sp|Q9HCG8|CWC22_HUMAN	2	5	S	669	673	non-domain	108
sp|Q9NXE8|CWC25_HUMAN	1	5	K	176	180	non-domain	129
sp|Q6UX04|CWC27_HUMAN	1	6	E	212	217	non-domain	46
sp|Q9H5V9|CX056_HUMAN	1	5	E	164	168	n/a	n/a
sp|Q86X51|CX067_HUMAN	1	5	S	428	432	n/a	n/a
sp|P19875|CXCL2_HUMAN	1	6	L	20	25	non-domain	10
sp|P19876|CXCL3_HUMAN	1	6	L	20	25	non-domain	9
sp|P42830|CXCL5_HUMAN	1	5	L	24	28	non-domain	13
sp|P80162|CXCL6_HUMAN	1	5	L	24	28	non-domain	14
sp|P49682|CXCR3_HUMAN	1	6	V	257	262	Family	0
sp|Q8N144|CXD3_HUMAN	1	10	P	239	248	non-domain	130
sp|Q5T442|CXG2_HUMAN	1	7	E	152	158	non-domain	40
sp|O95715|CXL14_HUMAN	1	6	L	20	25	non-domain	5
sp|Q9H2A7|CXL16_HUMAN	1	9	L	12	20	n/a	n/a
sp|Q9H2H0|CXXC4_HUMAN	1	8	S	116	123	non-domain	8
sp|Q7LFL8|CXXC5_HUMAN	1	5	S	14	18	non-domain	237
sp|Q7LFL8|CXXC5_HUMAN	2	6	A	107	112	non-domain	143
sp|P08574|CY1_HUMAN	1	5	A	2	6	non-domain	90
sp|Q9P0U4|CXXC1_HUMAN	1	6	Q	156	161	Domain	overlapping
sp|P35663|CYLC1_HUMAN	1	5	P	630	634	non-domain	514
sp|Q9NRR1|CYTL1_HUMAN	1	5	L	10	14	Family	0
sp|P01037|CYTN_HUMAN	1	5	L	8	12	non-domain	20
sp|P09228|CYTT_HUMAN	1	5	L	8	12	non-domain	20
sp|Q8NEP3|DAAF1_HUMAN	1	6	P	447	452	n/a	n/a
sp|Q8NEP3|DAAF1_HUMAN	2	5	P	499	503	n/a	n/a
sp|Q86T65|DAAM2_HUMAN	1	6	P	541	546	non-domain	49
sp|Q86T65|DAAM2_HUMAN	2	7	P	553	559	non-domain	36
sp|Q9Y4D1|DAAM1_HUMAN	1	5	E	125	129	Domain	0
sp|Q9Y4D1|DAAM1_HUMAN	2	7	P	550	556	non-domain	44
sp|Q9Y4D1|DAAM1_HUMAN	3	6	P	563	568	non-domain	32
sp|Q9Y4D1|DAAM1_HUMAN	4	5	P	574	578	non-domain	22
sp|P98082|DAB2_HUMAN	1	5	S	324	328	non-domain	148
sp|Q5VWQ8|DAB2P_HUMAN	1	6	A	112	117	non-domain	275
sp|Q5VWQ8|DAB2P_HUMAN	2	5	K	281	285	Domain	0
sp|Q5VWQ8|DAB2P_HUMAN	3	10	P	920	929	Family	0
sp|Q9UI36|DACH1_HUMAN	1	6	A	63	68	non-domain	100
sp|Q9UI36|DACH1_HUMAN	2	10	G	74	83	non-domain	85
sp|Q9UI36|DACH1_HUMAN	3	5	G	85	89	non-domain	79
sp|Q9UI36|DACH1_HUMAN	4	10	G	94	103	non-domain	65
sp|Q9UI36|DACH1_HUMAN	5	6	G	118	123	non-domain	45
sp|Q9UI36|DACH1_HUMAN	6	24	S	142	165	non-domain	3
sp|Q9UI36|DACH1_HUMAN	7	9	A	327	335	non-domain	43
sp|Q96B18|DACT3_HUMAN	1	6	R	258	263	non-domain	68
sp|Q14118|DAG1_HUMAN	1	5	T	442	446	non-domain	160
sp|Q9UER7|DAXX_HUMAN	1	13	E	445	457	Family	0
sp|Q9NR90|DAZ3_HUMAN	1	5	P	133	137	non-domain	24
sp|Q13117|DAZ2_HUMAN	1	5	P	133	137	non-domain	24
sp|Q9NQZ3|DAZ1_HUMAN	1	5	P	133	137	non-domain	24
sp|Q9NQZ3|DAZ1_HUMAN	2	5	P	298	302	non-domain	70
sp|Q9NQZ3|DAZ1_HUMAN	3	5	P	463	467	non-domain	189
sp|Q86SG3|DAZ4_HUMAN	1	5	P	133	137	non-domain	24
sp|Q86SG3|DAZ4_HUMAN	2	5	P	298	302	non-domain	189
sp|Q96EP5|DAZP1_HUMAN	1	6	P	256	261	non-domain	175
sp|Q96EP5|DAZP1_HUMAN	2	6	P	296	301	non-domain	112
sp|Q15038|DAZP2_HUMAN	1	5	P	126	130	Family	0
sp|Q5J5C9|DB121_HUMAN	1	6	L	3	8	non-domain	14
sp|Q9BQY9|DBND2_HUMAN	1	6	S	214	219	Family	0
sp|Q9UK59|DBR1_HUMAN	1	6	D	537	542	non-domain	157
sp|A6NMT0|DBX1_HUMAN	1	5	E	276	280	non-domain	38
sp|A6NMT0|DBX1_HUMAN	2	5	E	329	333	non-domain	91
sp|A6NGE4|DC8L1_HUMAN	1	6	E	101	106	non-domain	373
sp|P0C7V8|DC8L2_HUMAN	1	22	E	126	147	non-domain	114
sp|Q5QP82|DCA10_HUMAN	1	5	S	356	360	non-domain	118
sp|Q8TEB1|DCA11_HUMAN	1	6	E	31	36	non-domain	263
sp|Q96JK2|DCAF5_HUMAN	1	10	S	559	568	non-domain	198
sp|Q5TAQ9|DCAF8_HUMAN	1	13	E	100	112	non-domain	365
sp|P17707|DCAM_HUMAN	1	5	Q	329	333	Family	overlapping
sp|Q8N8Z6|DCBD1_HUMAN	1	5	K	482	486	non-domain	234
sp|Q96PD2|DCBD2_HUMAN	1	5	A	20	24	non-domain	167
sp|Q96PD2|DCBD2_HUMAN	2	5	L	51	55	non-domain	136
sp|Q96PD2|DCBD2_HUMAN	3	5	L	57	61	non-domain	11
sp|Q8N568|DCLK2_HUMAN	1	5	S	337	341	non-domain	53
sp|Q8IZD4|DCP1B_HUMAN	1	10	Q	252	261	non-domain	121
sp|Q14203|DCTN1_HUMAN	1	5	A	845	849	non-domain	40
sp|Q8NEL9|DDHD1_HUMAN	1	5	G	18	22	non-domain	589
sp|P35638|DDIT3_HUMAN	1	5	E	93	97	Family	overlapping
sp|Q08345|DDR1_HUMAN	1	6	L	9	14	non-domain	32
sp|Q08345|DDR1_HUMAN	2	5	L	428	432	non-domain	178
sp|Q13206|DDX10_HUMAN	1	8	D	781	788	non-domain	269
sp|Q92841|DDX17_HUMAN	1	8	G	556	563	non-domain	190
sp|Q92841|DDX17_HUMAN	2	9	P	718	726	non-domain	205
sp|Q9NVP1|DDX18_HUMAN	1	7	K	108	114	non-domain	329
sp|Q9NVP1|DDX18_HUMAN	2	5	G	636	640	non-domain	117
sp|Q9GZR7|DDX24_HUMAN	1	7	E	83	89	non-domain	127
sp|Q96GQ7|DDX27_HUMAN	1	6	K	195	200	non-domain	281
sp|Q7L014|DDX46_HUMAN	1	5	D	202	206	non-domain	190
sp|Q9NQI0|DDX4_HUMAN	1	5	P	248	252	non-domain	306
sp|Q8N8A6|DDX51_HUMAN	1	5	A	14	18	non-domain	204
sp|Q8N8A6|DDX51_HUMAN	2	5	R	65	69	non-domain	153
sp|Q8N8A6|DDX51_HUMAN	3	5	R	71	75	non-domain	147
sp|Q8TDD1|DDX54_HUMAN	1	5	K	90	94	non-domain	26
sp|Q8TDD1|DDX54_HUMAN	2	5	E	636	640	non-domain	74
sp|O75398|DEAF1_HUMAN	1	5	A	20	24	non-domain	169
sp|O75398|DEAF1_HUMAN	2	8	A	26	33	non-domain	160
sp|O75398|DEAF1_HUMAN	3	6	A	89	94	non-domain	410
sp|Q8WXF8|DEDD2_HUMAN	1	5	R	169	173	non-domain	59
sp|Q9H4E7|DEFI6_HUMAN	1	5	E	464	468	non-domain	152
sp|P35659|DEK_HUMAN	1	7	E	41	47	non-domain	102
sp|Q08495|DEMA_HUMAN	1	7	E	216	222	non-domain	148
sp|O75064|DEN4B_HUMAN	1	16	Q	895	910	non-domain	259
sp|Q5VZ89|DEN4C_HUMAN	1	5	S	1199	1203	non-domain	803
sp|Q6IQ26|DEN5A_HUMAN	1	7	G	3	9	non-domain	1133
sp|Q16760|DGKD_HUMAN	1	7	P	15	21	non-domain	1121
sp|Q5KSL6|DGKK_HUMAN	1	7	P	31	37	non-domain	180
sp|O75912|DGKI_HUMAN	1	8	A	24	31	non-domain	220
sp|Q9Y4D2|DGLA_HUMAN	1	6	G	883	888	non-domain	349
sp|P09417|DHPR_HUMAN	1	6	A	2	7	non-domain	4
sp|Q9Y394|DHRS7_HUMAN	1	5	L	15	19	non-domain	32
sp|Q7Z478|DHX29_HUMAN	1	6	A	48	53	non-domain	1126
sp|Q7Z478|DHX29_HUMAN	2	8	Q	501	508	non-domain	384
sp|Q7Z478|DHX29_HUMAN	3	5	E	789	793	non-domain	45
sp|O60231|DHX16_HUMAN	1	7	E	133	139	non-domain	249
sp|Q7L2E3|DHX30_HUMAN	1	5	A	113	117	non-domain	320
sp|Q14147|DHX34_HUMAN	1	5	E	967	971	non-domain	321
sp|Q9H6R0|DHX33_HUMAN	1	5	G	44	48	non-domain	19
sp|Q9H2U1|DHX36_HUMAN	1	10	G	37	46	non-domain	164
sp|Q8IY37|DHX37_HUMAN	1	5	K	54	58	non-domain	194
sp|Q8IY37|DHX37_HUMAN	2	9	E	160	168	non-domain	417
sp|Q6P158|DHX57_HUMAN	1	13	G	37	49	non-domain	1115
sp|O60879|DIAP2_HUMAN	1	6	P	562	567	non-domain	278
sp|O60879|DIAP2_HUMAN	2	6	P	578	583	non-domain	45
sp|O60879|DIAP2_HUMAN	3	7	P	591	597	non-domain	31
sp|O60879|DIAP2_HUMAN	4	6	P	603	608	non-domain	20
sp|O60610|DIAP1_HUMAN	1	13	P	608	620	Family	overlapping
sp|O60610|DIAP1_HUMAN	2	5	P	652	656	Family	0
sp|O60610|DIAP1_HUMAN	3	5	P	676	680	Family	0
sp|O60610|DIAP1_HUMAN	4	6	P	688	693	Family	0
sp|O60610|DIAP1_HUMAN	5	6	P	701	706	Family	0
sp|O60610|DIAP1_HUMAN	6	6	P	714	719	Family	0
sp|O60610|DIAP1_HUMAN	7	5	P	727	731	Family	0
sp|O60610|DIAP1_HUMAN	8	5	P	739	743	Family	0
sp|O60610|DIAP1_HUMAN	9	5	P	748	752	Family	0
sp|Q9NSV4|DIAP3_HUMAN	1	5	P	576	580	non-domain	142
sp|Q9NSV4|DIAP3_HUMAN	2	11	P	588	598	non-domain	38
sp|Q9NSV4|DIAP3_HUMAN	3	5	P	611	615	non-domain	21
sp|Q9BTC0|DIDO1_HUMAN	1	6	P	1261	1266	non-domain	478
sp|Q68CQ4|DIEXF_HUMAN	1	5	E	84	88	non-domain	225
sp|Q68CQ4|DIEXF_HUMAN	2	7	E	90	96	non-domain	217
sp|Q9P265|DIP2B_HUMAN	1	8	S	227	234	non-domain	96
sp|Q9P265|DIP2B_HUMAN	2	5	V	1536	1540	non-domain	1405
sp|Q9Y2E4|DIP2C_HUMAN	1	5	V	1516	1520	non-domain	1396
sp|Q96SL1|DIRC2_HUMAN	1	5	A	32	36	n/a	n/a
sp|A7MBM2|DISP2_HUMAN	1	5	S	5	9	n/a	n/a
sp|Q9NVM6|DJC17_HUMAN	1	5	E	113	117	non-domain	40
sp|Q9H819|DJC18_HUMAN	1	5	E	216	220	non-domain	23
sp|Q5F1R6|DJC21_HUMAN	1	5	E	350	354	non-domain	11
sp|O60832|DKC1_HUMAN	1	8	K	498	505	non-domain	128
sp|Q9UBP4|DKK3_HUMAN	1	6	A	338	343	non-domain	141
sp|Q9UK85|DKKL1_HUMAN	1	5	L	17	21	n/a	n/a
sp|O14490|DLGP1_HUMAN	1	5	T	626	630	non-domain	7
sp|O95886|DLGP3_HUMAN	1	12	H	223	234	non-domain	387
sp|Q9Y2H0|DLGP4_HUMAN	1	5	P	267	271	non-domain	382
sp|P80370|DLK1_HUMAN	1	5	L	11	15	non-domain	116
sp|Q07687|DLX2_HUMAN	1	6	S	41	46	non-domain	107
sp|Q07687|DLX2_HUMAN	2	7	G	75	81	Family	0
sp|Q07687|DLX2_HUMAN	3	7	H	309	315	non-domain	100
sp|Q9NPF5|DMAP1_HUMAN	1	5	S	456	460	non-domain	49
sp|Q9UGM3|DMBT1_HUMAN	1	5	T	1755	1759	non-domain	130
sp|Q8NFW5|DMBX1_HUMAN	1	8	A	294	301	non-domain	54
sp|Q8NFW5|DMBX1_HUMAN	2	5	A	326	330	non-domain	25
sp|P11532|DMD_HUMAN	1	5	P	704	708	non-domain	148
sp|Q9NQL9|DMRT3_HUMAN	1	5	A	128	132	non-domain	57
sp|Q5VZB9|DMRTA_HUMAN	1	11	A	57	67	non-domain	259
sp|Q96MA1|DMRTB_HUMAN	1	5	A	80	84	non-domain	27
sp|Q96MA1|DMRTB_HUMAN	2	6	P	265	270	non-domain	212
sp|Q96MA1|DMRTB_HUMAN	3	9	P	296	304	non-domain	243
sp|Q96SC8|DMTA2_HUMAN	1	8	A	33	40	non-domain	26
sp|Q96SC8|DMTA2_HUMAN	2	5	A	375	379	non-domain	24
sp|Q96SC8|DMTA2_HUMAN	3	9	A	389	397	non-domain	277
sp|Q96SC8|DMTA2_HUMAN	4	6	A	514	519	non-domain	163
sp|Q09019|DMWD_HUMAN	1	6	E	399	404	Repeat	0
sp|Q9Y485|DMXL1_HUMAN	1	5	D	2464	2468	non-domain	450
sp|Q8TDJ6|DMXL2_HUMAN	1	5	E	144	148	non-domain	12
sp|Q96M86|DNHD1_HUMAN	1	7	E	2697	2703	non-domain	1227
sp|Q96M86|DNHD1_HUMAN	2	5	E	2728	2732	non-domain	122
sp|Q8NFT8|DNER_HUMAN	1	6	L	19	24	non-domain	329
sp|Q8NFT8|DNER_HUMAN	2	8	S	109	116	Domain	0
sp|Q8N7S2|DNJ5G_HUMAN	1	5	C	140	144	non-domain	45
sp|O60884|DNJA2_HUMAN	1	5	G	79	83	non-domain	12
sp|O75190|DNJB6_HUMAN	1	6	G	75	80	non-domain	9
sp|Q96KC8|DNJC1_HUMAN	1	5	P	23	27	non-domain	38
sp|Q96KC8|DNJC1_HUMAN	2	6	L	34	39	non-domain	26
sp|P18858|DNLI1_HUMAN	1	6	E	153	158	non-domain	129
sp|Q13609|DNSL3_HUMAN	1	6	L	8	13	non-domain	11
sp|Q14183|DOC2A_HUMAN	1	7	G	44	50	non-domain	218
sp|Q9H7D0|DOCK5_HUMAN	1	6	P	1817	1822	non-domain	1180
sp|Q9H7D0|DOCK5_HUMAN	2	6	P	1850	1855	non-domain	1213
sp|Q14185|DOCK1_HUMAN	1	6	P	1826	1831	non-domain	1207
sp|Q14185|DOCK1_HUMAN	2	6	P	1845	1850	non-domain	1226
sp|Q18PE1|DOK7_HUMAN	1	5	S	264	268	non-domain	60
sp|Q5JWR5|DOP1_HUMAN	1	6	L	997	1002	non-domain	692
sp|Q9Y3R5|DOP2_HUMAN	1	5	L	1000	1004	non-domain	686
sp|Q8N350|DOS_HUMAN	1	7	T	6	12	n/a	n/a
sp|Q8TEK3|DOT1L_HUMAN	1	11	P	1592	1602	non-domain	1275
sp|Q9H4A9|DPEP2_HUMAN	1	8	L	20	27	non-domain	51
sp|Q9H4B8|DPEP3_HUMAN	1	10	L	20	29	non-domain	57
sp|O94777|DPM2_HUMAN	1	5	L	59	63	Family	0
sp|Q14181|DPOA2_HUMAN	1	5	E	103	107	Family	0
sp|P49005|DPOD2_HUMAN	1	5	G	205	209	Family	0
sp|Q15054|DPOD3_HUMAN	1	5	S	148	152	Family	0
sp|Q15054|DPOD3_HUMAN	2	5	P	351	355	Family	0
sp|Q07864|DPOE1_HUMAN	1	5	E	1962	1966	non-domain	1535
sp|Q9NR33|DPOE4_HUMAN	1	6	A	2	7	non-domain	32
sp|P54098|DPOG1_HUMAN	1	13	Q	43	55	non-domain	675
sp|Q9UGP5|DPOLL_HUMAN	1	5	P	168	172	non-domain	163
sp|P42658|DPP6_HUMAN	1	6	G	57	62	non-domain	133
sp|Q8TB45|DPTOR_HUMAN	1	5	R	222	226	non-domain	105
sp|Q96MC2|DRC1_HUMAN	1	5	E	608	612	non-domain	48
sp|P21917|DRD4_HUMAN	1	5	R	378	382	Family	0
sp|Q16643|DREB_HUMAN	1	6	P	368	373	non-domain	234
sp|Q9Y295|DRG1_HUMAN	1	6	G	47	52	non-domain	14
sp|O60469|DSCAM_HUMAN	1	5	R	1617	1621	non-domain	1022
sp|Q9UL01|DSE_HUMAN	1	6	Q	798	803	n/a	n/a
sp|Q14126|DSG2_HUMAN	1	5	L	11	15	non-domain	149
sp|Q14126|DSG2_HUMAN	2	5	L	623	627	non-domain	113
sp|P32926|DSG3_HUMAN	1	6	L	628	633	non-domain	142
sp|Q86SJ6|DSG4_HUMAN	1	5	L	648	652	non-domain	106
sp|Q9NZW4|DSPP_HUMAN	1	5	S	677	681	n/a	n/a
sp|O60941|DTNB_HUMAN	1	5	E	614	618	non-domain	332
sp|Q86Y01|DTX1_HUMAN	1	5	R	164	168	Family	0
sp|Q86Y01|DTX1_HUMAN	2	6	P	233	238	non-domain	139
sp|Q8N9I9|DTX3_HUMAN	1	6	P	139	144	non-domain	18
sp|Q9NRD8|DUOX2_HUMAN	1	6	G	944	949	non-domain	135
sp|Q5VZP5|DUS27_HUMAN	1	5	E	344	348	non-domain	67
sp|Q5VZP5|DUS27_HUMAN	2	5	E	1127	1131	non-domain	850
sp|Q6ZN92|DUTL_HUMAN	1	5	L	39	43	Domain	0
sp|O14641|DVL2_HUMAN	1	6	P	686	691	Family	0
sp|Q96DT5|DYH11_HUMAN	1	5	E	36	40	non-domain	181
sp|Q8IVF4|DYH10_HUMAN	1	5	E	21	25	non-domain	1227
sp|Q14204|DYHC1_HUMAN	1	5	G	5	9	non-domain	1308
sp|Q7RTS9|DYM_HUMAN	1	5	L	285	289	Family	0
sp|Q13627|DYR1A_HUMAN	1	13	H	607	619	non-domain	128
sp|Q92630|DYRK2_HUMAN	1	5	A	60	64	non-domain	158
sp|Q03001|DYST_HUMAN	1	6	D	2594	2599	non-domain	1324
sp|Q86YF9|DZIP1_HUMAN	1	5	A	34	38	non-domain	20
sp|Q86Y13|DZIP3_HUMAN	1	5	P	952	956	non-domain	190
sp|Q86Y13|DZIP3_HUMAN	2	7	E	1140	1146	Domain	overlapping
sp|Q9BQI3|E2AK1_HUMAN	1	5	S	274	278	non-domain	26
sp|Q9NZJ5|E2AK3_HUMAN	1	8	L	14	21	non-domain	572
sp|O00716|E2F3_HUMAN	1	6	A	26	31	non-domain	147
sp|O00716|E2F3_HUMAN	2	9	A	45	53	non-domain	125
sp|O00716|E2F3_HUMAN	3	5	G	125	129	non-domain	49
sp|Q16254|E2F4_HUMAN	1	13	S	307	319	non-domain	224
sp|Q16254|E2F4_HUMAN	2	5	S	323	327	non-domain	240
sp|Q15329|E2F5_HUMAN	1	5	P	35	39	non-domain	11
sp|Q6ZTU2|E400N_HUMAN	1	6	E	415	420	n/a	n/a
sp|O43491|E41L2_HUMAN	1	6	S	741	746	non-domain	140
sp|O43491|E41L2_HUMAN	2	5	T	935	939	Domain	0
sp|Q9Y2J2|E41L3_HUMAN	1	5	A	49	53	non-domain	139
sp|Q9Y2J2|E41L3_HUMAN	2	5	T	1016	1020	Domain	0
sp|Q96JC9|EAF1_HUMAN	1	7	P	136	142	non-domain	21
sp|Q96CJ1|EAF2_HUMAN	1	5	Q	126	130	non-domain	10
sp|Q96CJ1|EAF2_HUMAN	2	7	S	184	190	non-domain	68
sp|Q56P03|EAPP_HUMAN	1	6	K	122	127	non-domain	11
sp|Q5VYK3|ECM29_HUMAN	1	5	A	2	6	non-domain	10
sp|P12724|ECP_HUMAN	1	5	L	12	16	non-domain	15
sp|Q6P2E9|EDC4_HUMAN	1	5	S	613	617	n/a	n/a
sp|Q6P2E9|EDC4_HUMAN	2	11	S	619	629	n/a	n/a
sp|P20800|EDN2_HUMAN	1	5	R	86	90	non-domain	12
sp|Q3B7T1|EDRF1_HUMAN	1	5	E	537	541	n/a	n/a
sp|Q3B7T1|EDRF1_HUMAN	2	5	A	1137	1141	n/a	n/a
sp|O75071|EFC14_HUMAN	1	5	E	46	50	n/a	n/a
sp|P60507|EFC1_HUMAN	1	5	L	9	13	non-domain	140
sp|Q8N4Y2|EFC4A_HUMAN	1	7	E	130	136	n/a	n/a
sp|Q8N4Y2|EFC4A_HUMAN	2	6	C	378	383	n/a	n/a
sp|Q8N7B9|EFCB3_HUMAN	1	5	S	411	415	non-domain	296
sp|Q9HA90|EFCC1_HUMAN	1	5	R	180	184	n/a	n/a
sp|Q96C19|EFHD2_HUMAN	1	6	A	33	38	non-domain	52
sp|O43921|EFNA2_HUMAN	1	6	L	11	16	non-domain	15
sp|P52797|EFNA3_HUMAN	1	7	L	6	12	non-domain	15
sp|P52798|EFNA4_HUMAN	1	8	L	186	193	non-domain	29
sp|Q15768|EFNB3_HUMAN	1	5	G	278	282	non-domain	109
sp|P60508|EFRD1_HUMAN	1	6	L	493	498	Family	0
sp|O43281|EFS_HUMAN	1	5	P	338	342	non-domain	22
sp|P00533|EGFR_HUMAN	1	5	L	654	658	non-domain	17
sp|P18146|EGR1_HUMAN	1	6	S	62	67	non-domain	287
sp|P18146|EGR1_HUMAN	2	9	G	68	76	non-domain	278
sp|P18146|EGR1_HUMAN	3	6	S	79	84	non-domain	270
sp|P11161|EGR2_HUMAN	1	7	P	167	173	Family	0
sp|P11161|EGR2_HUMAN	2	10	A	300	309	non-domain	47
sp|Q05215|EGR4_HUMAN	1	5	P	447	451	non-domain	48
sp|Q8N3D4|EH1L1_HUMAN	1	5	E	222	226	non-domain	58
sp|Q96KQ7|EHMT2_HUMAN	1	7	A	7	13	non-domain	1036
sp|Q96KQ7|EHMT2_HUMAN	2	24	E	300	323	non-domain	331
sp|Q13144|EI2BE_HUMAN	1	5	E	505	509	non-domain	129
sp|Q8N6I1|EID2_HUMAN	1	5	A	96	100	n/a	n/a
sp|O15371|EIF3D_HUMAN	1	15	E	533	547	non-domain	11
sp|O00303|EIF3F_HUMAN	1	6	A	50	55	non-domain	187
sp|O75822|EIF3J_HUMAN	1	7	A	2	8	non-domain	3
sp|O75822|EIF3J_HUMAN	2	5	D	53	57	Family	0
sp|O75822|EIF3J_HUMAN	3	5	K	220	224	Family	0
sp|B5ME19|EIFCL_HUMAN	1	5	E	291	295	Family	0
sp|Q9HBU6|EKI1_HUMAN	1	6	V	78	83	non-domain	32
sp|P32519|ELF1_HUMAN	1	6	D	75	80	Family	0
sp|P0C7U0|ELFN1_HUMAN	1	7	P	276	282	non-domain	108
sp|P0C7U0|ELFN1_HUMAN	2	5	R	441	445	non-domain	273
sp|P0C7U0|ELFN1_HUMAN	3	6	P	721	726	non-domain	553
sp|P15502|ELN_HUMAN	1	5	L	14	18	n/a	n/a
sp|P15502|ELN_HUMAN	2	7	A	254	260	n/a	n/a
sp|P15502|ELN_HUMAN	3	10	A	302	311	n/a	n/a
sp|P15502|ELN_HUMAN	4	5	A	443	447	n/a	n/a
sp|P15502|ELN_HUMAN	5	5	A	487	491	n/a	n/a
sp|P15502|ELN_HUMAN	6	7	A	686	692	n/a	n/a
sp|Q14241|ELOA1_HUMAN	1	5	K	444	448	non-domain	144
sp|O00423|EMAL1_HUMAN	1	5	S	162	166	non-domain	17
sp|Q32P44|EMAL3_HUMAN	1	6	S	156	161	non-domain	134
sp|Q5UCC4|EMC10_HUMAN	1	6	L	11	16	n/a	n/a
sp|Q5UCC4|EMC10_HUMAN	2	11	G	249	259	n/a	n/a
sp|Q9NPA0|EMC7_HUMAN	1	6	L	12	17	non-domain	39
sp|P50402|EMD_HUMAN	1	8	S	192	199	non-domain	148
sp|A4GXA9|EME2_HUMAN	1	5	L	141	145	Domain	0
sp|Q7Z589|EMSY_HUMAN	1	5	S	209	213	non-domain	121
sp|Q7Z589|EMSY_HUMAN	2	5	S	719	723	non-domain	631
sp|Q6PJG2|EMSA1_HUMAN	1	5	G	111	115	non-domain	608
sp|Q6PJG2|EMSA1_HUMAN	2	6	Q	248	253	non-domain	470
sp|Q6PJG2|EMSA1_HUMAN	3	8	Q	255	262	non-domain	461
sp|Q6PJG2|EMSA1_HUMAN	4	5	R	455	459	non-domain	264
sp|Q04741|EMX1_HUMAN	1	5	A	68	72	non-domain	88
sp|Q04743|EMX2_HUMAN	1	6	A	54	59	non-domain	96
sp|Q8N8S7|ENAH_HUMAN	1	6	P	313	318	non-domain	205
sp|Q8N8S7|ENAH_HUMAN	2	6	P	336	341	non-domain	210
sp|Q8N8S7|ENAH_HUMAN	3	9	P	347	355	non-domain	196
sp|Q8N8S7|ENAH_HUMAN	4	8	P	361	368	non-domain	183
sp|Q8NFI3|ENASE_HUMAN	1	5	R	14	18	non-domain	113
sp|Q6UWT2|ENHO_HUMAN	1	5	L	22	26	n/a	n/a
sp|Q03111|ENL_HUMAN	1	9	P	272	280	non-domain	160
sp|Q03111|ENL_HUMAN	2	5	S	319	323	non-domain	207
sp|Q03111|ENL_HUMAN	3	5	S	379	383	non-domain	267
sp|A6NNW6|ENO4_HUMAN	1	9	P	196	204	non-domain	21
sp|Q8TC92|ENOX1_HUMAN	1	5	P	101	105	non-domain	39
sp|P14625|ENPL_HUMAN	1	6	E	313	318	Family	0
sp|O95936|EOMES_HUMAN	1	14	A	117	130	non-domain	73
sp|O95936|EOMES_HUMAN	2	5	G	223	227	non-domain	41
sp|Q96L91|EP400_HUMAN	1	12	E	426	437	non-domain	1495
sp|Q96L91|EP400_HUMAN	2	5	P	2550	2554	non-domain	1176
sp|Q96L91|EP400_HUMAN	3	29	Q	2756	2784	non-domain	1382
sp|Q09472|EP300_HUMAN	1	6	Q	2190	2195	non-domain	1046
sp|Q99814|EPAS1_HUMAN	1	5	S	474	478	non-domain	125
sp|P29317|EPHA2_HUMAN	1	6	A	19	24	non-domain	306
sp|P29322|EPHA8_HUMAN	1	6	A	17	22	non-domain	308
sp|P29322|EPHA8_HUMAN	2	5	L	557	561	Domain	0
sp|P29322|EPHA8_HUMAN	3	5	G	928	932	non-domain	1
sp|P54762|EPHB1_HUMAN	1	6	L	6	11	non-domain	313
sp|P54753|EPHB3_HUMAN	1	5	P	6	10	non-domain	264
sp|O15197|EPHB6_HUMAN	1	11	S	166	176	Domain	0
sp|P58107|EPIPL_HUMAN	1	8	A	2624	2631	non-domain	1018
sp|P58107|EPIPL_HUMAN	2	8	A	3158	3165	non-domain	1110
sp|P58107|EPIPL_HUMAN	3	8	A	3692	3699	non-domain	1231
sp|P58107|EPIPL_HUMAN	4	8	A	4760	4767	non-domain	163
sp|Q9H201|EPN3_HUMAN	1	5	S	188	192	non-domain	16
sp|Q99645|EPYC_HUMAN	1	7	E	81	87	non-domain	123
sp|Q9NZ08|ERAP1_HUMAN	1	5	S	504	508	non-domain	63
sp|O15083|ERC2_HUMAN	1	5	G	35	39	non-domain	111
sp|O15083|ERC2_HUMAN	2	5	H	129	133	non-domain	17
sp|O15083|ERC2_HUMAN	3	9	H	924	932	non-domain	13
sp|P19447|ERCC3_HUMAN	1	6	E	259	264	non-domain	52
sp|Q03468|ERCC6_HUMAN	1	7	E	378	384	non-domain	126
sp|Q03468|ERCC6_HUMAN	2	5	G	442	446	non-domain	427
sp|P15170|ERF3A_HUMAN	1	5	E	52	56	non-domain	16
sp|P50548|ERF_HUMAN	1	6	S	166	171	non-domain	57
sp|P50548|ERF_HUMAN	2	9	S	365	373	non-domain	256
sp|P50548|ERF_HUMAN	3	6	P	418	423	non-domain	309
sp|O76062|ERG24_HUMAN	1	5	L	22	26	non-domain	17
sp|Q8TAM6|ERMIN_HUMAN	1	6	D	187	192	n/a	n/a
sp|O75460|ERN1_HUMAN	1	5	L	6	10	non-domain	561
sp|O75460|ERN1_HUMAN	2	6	Q	490	495	non-domain	342
sp|Q8TE68|ES8L1_HUMAN	1	5	P	554	558	non-domain	25
sp|Q9H501|ESF1_HUMAN	1	5	K	736	740	non-domain	19
sp|Q6ZVH7|ESPNL_HUMAN	1	5	P	336	340	non-domain	134
sp|B1AK53|ESPN_HUMAN	1	6	P	430	435	non-domain	192
sp|B1AK53|ESPN_HUMAN	2	7	P	438	444	non-domain	104
sp|B1AK53|ESPN_HUMAN	3	5	P	449	453	non-domain	115
sp|B1AK53|ESPN_HUMAN	4	10	P	596	605	non-domain	43
sp|B1AK53|ESPN_HUMAN	5	5	E	776	780	non-domain	101
sp|P03372|ESR1_HUMAN	1	5	A	64	68	Family	0
sp|Q9H6T0|ESRP2_HUMAN	1	9	P	3	11	non-domain	248
sp|O00748|EST2_HUMAN	1	5	L	17	21	Domain	0
sp|A0FGR9|ESYT3_HUMAN	1	5	T	644	648	non-domain	100
sp|O60883|ETBR2_HUMAN	1	7	C	430	436	non-domain	15
sp|P58658|EVA1C_HUMAN	1	5	E	375	379	Family	0
sp|P57679|EVC_HUMAN	1	5	S	173	177	n/a	n/a
sp|P34910|EVI2B_HUMAN	1	5	P	339	343	n/a	n/a
sp|Q9UI08|EVL_HUMAN	1	8	P	182	189	non-domain	116
sp|Q9UI08|EVL_HUMAN	2	6	P	199	204	non-domain	90
sp|Q9UI08|EVL_HUMAN	3	6	G	261	266	non-domain	110
sp|Q03828|EVX2_HUMAN	1	8	A	294	301	non-domain	49
sp|Q03828|EVX2_HUMAN	2	5	A	304	308	non-domain	59
sp|Q03828|EVX2_HUMAN	3	12	A	359	370	non-domain	114
sp|Q03828|EVX2_HUMAN	4	11	A	398	408	non-domain	153
sp|Q03828|EVX2_HUMAN	5	16	G	413	428	non-domain	168
sp|Q9UPT5|EXOC7_HUMAN	1	5	S	241	245	non-domain	115
sp|Q8IYI6|EXOC8_HUMAN	1	5	A	108	112	non-domain	4
sp|Q92935|EXTL1_HUMAN	1	5	L	133	137	Family	0
sp|Q92800|EZH1_HUMAN	1	5	R	360	364	non-domain	260
sp|Q15910|EZH2_HUMAN	1	7	D	183	189	non-domain	115
sp|P15311|EZRI_HUMAN	1	7	P	470	476	Family	0
sp|Q8N5W9|F101B_HUMAN	1	5	G	45	49	Family	0
sp|Q969W3|F104A_HUMAN	1	8	S	116	123	Family	0
sp|Q8TAY7|F110D_HUMAN	1	5	G	225	229	Family	0
sp|Q9NRY5|F1142_HUMAN	1	6	E	297	302	non-domain	142
sp|Q6P1L5|F117B_HUMAN	1	6	Q	45	50	non-domain	165
sp|Q6P1L5|F117B_HUMAN	2	6	G	58	63	non-domain	152
sp|Q6P1L5|F117B_HUMAN	3	7	G	78	84	non-domain	131
sp|Q6P1L5|F117B_HUMAN	4	6	P	140	145	non-domain	70
sp|Q9NX05|F120C_HUMAN	1	5	Q	33	37	n/a	n/a
sp|Q9NX05|F120C_HUMAN	2	6	P	106	111	n/a	n/a
sp|Q96E09|F122A_HUMAN	1	5	G	27	31	n/a	n/a
sp|Q7Z309|F122B_HUMAN	1	5	S	207	211	n/a	n/a
sp|Q86V42|F124A_HUMAN	1	5	S	487	491	non-domain	209
sp|Q4G0M1|F132B_HUMAN	1	5	A	21	25	n/a	n/a
sp|Q5BKY9|F133B_HUMAN	1	8	S	105	112	n/a	n/a
sp|Q5BKY9|F133B_HUMAN	2	6	S	114	119	n/a	n/a
sp|Q5BKY9|F133B_HUMAN	3	5	K	159	163	n/a	n/a
sp|Q5BKY9|F133B_HUMAN	4	5	K	223	227	n/a	n/a
sp|Q5BKY9|F133B_HUMAN	5	6	K	233	238	n/a	n/a
sp|Q8N9E0|F133A_HUMAN	1	8	S	104	111	n/a	n/a
sp|Q8N9E0|F133A_HUMAN	2	6	S	113	118	n/a	n/a
sp|Q8N9E0|F133A_HUMAN	3	5	K	158	162	n/a	n/a
sp|Q8N9E0|F133A_HUMAN	4	6	K	223	228	n/a	n/a
sp|Q8N9E0|F133A_HUMAN	5	6	K	235	240	n/a	n/a
sp|Q8NC44|F134A_HUMAN	1	5	G	4	8	non-domain	62
sp|Q8NC44|F134A_HUMAN	2	5	E	386	390	non-domain	152
sp|Q49AJ0|F135B_HUMAN	1	5	E	1129	1133	non-domain	2
sp|B1AL88|F155A_HUMAN	1	9	Q	78	86	n/a	n/a
sp|B1AL88|F155A_HUMAN	2	6	Q	90	95	n/a	n/a
sp|B1AL88|F155A_HUMAN	3	6	G	138	143	n/a	n/a
sp|O75949|F155B_HUMAN	1	6	C	19	24	n/a	n/a
sp|O75949|F155B_HUMAN	2	5	P	100	104	n/a	n/a
sp|O75949|F155B_HUMAN	3	5	K	369	373	n/a	n/a
sp|C9JC47|F157A_HUMAN	1	14	Q	71	84	n/a	n/a
sp|P0CG42|F157B_HUMAN	1	12	Q	74	85	n/a	n/a
sp|P0CG43|F157C_HUMAN	1	16	Q	73	88	n/a	n/a
sp|Q5VUB5|F1711_HUMAN	1	6	D	862	867	Family	0
sp|A8MVW0|F1712_HUMAN	1	6	G	596	601	Family	0
sp|A8MVW0|F1712_HUMAN	2	5	P	715	719	Family	0
sp|Q6P995|F171B_HUMAN	1	14	Q	43	56	non-domain	27
sp|Q8TBP5|F174A_HUMAN	1	6	L	18	23	Family	0
sp|Q8N128|F177A_HUMAN	1	6	A	20	25	non-domain	10
sp|Q8N128|F177A_HUMAN	2	8	E	145	152	Family	0
sp|A6PVY3|F177B_HUMAN	1	7	E	40	46	Family	0
sp|Q8IXR5|F178B_HUMAN	1	6	L	622	627	Family	0
sp|Q6ZUX3|F179A_HUMAN	1	5	E	469	473	non-domain	18
sp|Q6UWF9|F180A_HUMAN	1	6	L	6	11	non-domain	17
sp|Q8N9Y4|F181A_HUMAN	1	5	G	152	156	Family	0
sp|A6NEQ2|F181B_HUMAN	1	5	A	154	158	Family	0
sp|A6NEQ2|F181B_HUMAN	2	6	P	383	388	non-domain	8
sp|P81408|F189B_HUMAN	1	5	S	634	638	non-domain	438
sp|P78312|F193A_HUMAN	1	5	S	350	354	n/a	n/a
sp|P78312|F193A_HUMAN	2	5	E	910	914	n/a	n/a
sp|P78312|F193A_HUMAN	3	5	K	934	938	n/a	n/a
sp|Q96PV7|F193B_HUMAN	1	5	P	31	35	n/a	n/a
sp|Q96PV7|F193B_HUMAN	2	16	S	170	185	n/a	n/a
sp|Q7L0X2|F194A_HUMAN	1	8	E	26	33	non-domain	387
sp|Q7L0X2|F194A_HUMAN	2	6	E	35	40	non-domain	380
sp|Q7L0X2|F194A_HUMAN	3	6	E	42	47	non-domain	373
sp|Q7L0X2|F194A_HUMAN	4	6	E	49	54	non-domain	366
sp|Q9UK61|F208A_HUMAN	1	5	G	41	45	non-domain	106
sp|Q96EL1|F212A_HUMAN	1	9	E	63	71	non-domain	77
sp|Q8WUB2|F216A_HUMAN	1	5	G	44	48	non-domain	22
sp|A4D161|F221A_HUMAN	1	5	S	238	242	non-domain	22
sp|Q5U5X8|F222A_HUMAN	1	6	P	292	297	Family	0
sp|Q96M60|F227B_HUMAN	1	7	S	488	494	non-domain	132
sp|P23610|F8I2_HUMAN	1	5	A	2	6	n/a	n/a
sp|P23610|F8I2_HUMAN	2	5	A	139	143	n/a	n/a
sp|P23610|F8I2_HUMAN	3	6	P	223	228	n/a	n/a
sp|P23610|F8I2_HUMAN	4	6	L	275	280	n/a	n/a
sp|Q86YD7|F90A1_HUMAN	1	5	S	192	196	non-domain	112
sp|A8MXJ8|F90A5_HUMAN	1	5	S	192	196	non-domain	112
sp|A6NJQ4|F90A8_HUMAN	1	5	S	192	196	non-domain	112
sp|A6NNJ1|F90A9_HUMAN	1	5	S	192	196	non-domain	112
sp|A6NDY2|F90AA_HUMAN	1	5	S	192	196	non-domain	112
sp|A6NKC0|F90A7_HUMAN	1	5	S	192	196	non-domain	112
sp|A8MX19|F90AC_HUMAN	1	5	S	192	196	non-domain	112
sp|P0C7W8|F90AD_HUMAN	1	5	S	192	196	non-domain	112
sp|P0C7W9|F90AE_HUMAN	1	5	S	192	196	non-domain	112
sp|A6NEW6|F90AG_HUMAN	1	5	S	192	196	non-domain	112
sp|A6NE21|F90AI_HUMAN	1	5	S	192	196	non-domain	112
sp|P0C7V4|F90AJ_HUMAN	1	5	S	192	196	non-domain	112
sp|A6NIJ5|F90AK_HUMAN	1	5	S	192	196	non-domain	112
sp|A8MXZ1|F90AN_HUMAN	1	5	S	192	196	non-domain	112
sp|A8MWA6|F90AM_HUMAN	1	5	S	192	196	non-domain	112
sp|P0C7X0|F90AO_HUMAN	1	5	S	192	196	non-domain	112
sp|Q9NYF5|FA13B_HUMAN	1	5	E	236	240	non-domain	45
sp|Q641Q2|FA21A_HUMAN	1	5	D	457	461	non-domain	483
sp|Q641Q2|FA21A_HUMAN	2	5	A	1097	1101	non-domain	16
sp|Q5SNT6|FA21B_HUMAN	1	5	D	369	373	non-domain	483
sp|Q5SNT6|FA21B_HUMAN	2	5	A	1009	1013	non-domain	16
sp|Q9Y4E1|FA21C_HUMAN	1	5	D	457	461	non-domain	461
sp|Q9Y4E1|FA21C_HUMAN	2	5	A	1074	1078	non-domain	16
sp|Q5SRD0|FA21D_HUMAN	1	5	A	64	68	non-domain	16
sp|Q9Y421|FA32A_HUMAN	1	5	K	26	30	Family	0
sp|Q8N2R8|FA43A_HUMAN	1	6	E	268	273	non-domain	12
sp|Q8N2R8|FA43A_HUMAN	2	5	G	326	330	non-domain	70
sp|Q6ZT52|FA43B_HUMAN	1	5	E	268	272	non-domain	2
sp|Q14320|FA50A_HUMAN	1	5	E	125	129	Family	0
sp|Q14320|FA50A_HUMAN	2	5	E	132	136	Family	0
sp|Q9NYF3|FA53C_HUMAN	1	5	G	151	155	Family	0
sp|Q9NYF3|FA53C_HUMAN	2	5	E	357	361	non-domain	50
sp|Q8N1B3|FA58A_HUMAN	1	5	G	6	10	non-domain	5
sp|Q8NBR6|FA63B_HUMAN	1	8	A	567	574	non-domain	170
sp|Q7L4E1|FA73B_HUMAN	1	5	R	67	71	Family	0
sp|Q5HYJ3|FA76B_HUMAN	1	5	S	156	160	n/a	n/a
sp|Q5HYJ3|FA76B_HUMAN	2	10	H	171	180	n/a	n/a
sp|Q86UY5|FA83A_HUMAN	1	5	P	363	367	non-domain	67
sp|Q9H4H8|FA83D_HUMAN	1	7	A	80	86	Family	0
sp|Q8NEG4|FA83F_HUMAN	1	5	L	272	276	Family	0
sp|Q9UBU6|FA8A1_HUMAN	1	6	A	59	64	non-domain	179
sp|Q8NCA5|FA98A_HUMAN	1	5	G	390	394	non-domain	60
sp|Q17RN3|FA98C_HUMAN	1	6	K	344	349	non-domain	8
sp|Q9UNN5|FAF1_HUMAN	1	5	S	78	82	non-domain	30
sp|Q8IZU0|FAM9B_HUMAN	1	6	E	119	124	Family	0
sp|Q8IZU1|FAM9A_HUMAN	1	6	A	196	201	n/a	n/a
sp|Q8IZU1|FAM9A_HUMAN	2	5	A	203	207	n/a	n/a
sp|Q8IZU1|FAM9A_HUMAN	3	6	A	209	214	n/a	n/a
sp|Q8IZU1|FAM9A_HUMAN	4	5	E	222	226	n/a	n/a
sp|Q8IZU1|FAM9A_HUMAN	5	5	E	228	232	n/a	n/a
sp|Q8IZU1|FAM9A_HUMAN	6	6	E	234	239	n/a	n/a
sp|Q8IZU1|FAM9A_HUMAN	7	5	G	252	256	n/a	n/a
sp|Q8IZU1|FAM9A_HUMAN	8	14	E	262	275	n/a	n/a
sp|O15287|FANCG_HUMAN	1	5	L	177	181	non-domain	65
sp|Q9NVI1|FANCI_HUMAN	1	8	E	689	696	Family	0
sp|Q9Y4F1|FARP1_HUMAN	1	5	E	449	453	non-domain	125
sp|Q14517|FAT1_HUMAN	1	8	L	7	14	non-domain	1025
sp|Q14517|FAT1_HUMAN	2	5	P	4309	4313	non-domain	1088
sp|Q8WUP2|FBLI1_HUMAN	1	5	P	86	90	non-domain	153
sp|Q8WUP2|FBLI1_HUMAN	2	8	P	105	112	non-domain	131
sp|Q8WUP2|FBLI1_HUMAN	3	6	P	140	145	non-domain	158
sp|A6NHQ2|FBLL1_HUMAN	1	6	G	9	14	non-domain	86
sp|A6NHQ2|FBLL1_HUMAN	2	5	G	28	32	non-domain	68
sp|P98095|FBLN2_HUMAN	1	9	E	278	286	non-domain	159
sp|O95967|FBLN4_HUMAN	1	6	L	17	22	non-domain	101
sp|P22087|FBRL_HUMAN	1	13	G	46	58	non-domain	30
sp|Q9HAH7|FBRS_HUMAN	1	19	A	311	329	non-domain	29
sp|Q9HAH7|FBRS_HUMAN	2	5	P	411	415	non-domain	129
sp|Q9HCM7|FBSL_HUMAN	1	5	R	68	72	non-domain	515
sp|Q86XK2|FBX11_HUMAN	1	6	Q	21	26	non-domain	131
sp|Q86XK2|FBX11_HUMAN	2	5	P	45	49	non-domain	108
sp|Q86XK2|FBX11_HUMAN	3	7	Q	50	56	non-domain	101
sp|Q86XK2|FBX11_HUMAN	4	10	P	57	66	non-domain	414
sp|O75426|FBX24_HUMAN	1	5	G	568	572	non-domain	146
sp|Q9UK22|FBX2_HUMAN	1	6	A	40	45	non-domain	2
sp|Q9UK99|FBX3_HUMAN	1	10	E	424	433	non-domain	173
sp|Q8TF61|FBX41_HUMAN	1	11	A	51	61	non-domain	495
sp|Q8TF61|FBX41_HUMAN	2	6	H	107	112	non-domain	444
sp|Q8TF61|FBX41_HUMAN	3	6	G	361	366	non-domain	190
sp|Q6PJ61|FBX46_HUMAN	1	5	P	351	355	non-domain	117
sp|P57775|FBXW4_HUMAN	1	7	E	7	13	non-domain	140
sp|Q969H0|FBXW7_HUMAN	1	5	E	113	117	non-domain	164
sp|P30273|FCERG_HUMAN	1	6	L	7	12	non-domain	50
sp|Q0JRZ9|FCHO2_HUMAN	1	6	S	437	442	non-domain	101
sp|Q96P31|FCRL3_HUMAN	1	5	A	588	592	non-domain	133
sp|Q86WN1|FCSD1_HUMAN	1	6	P	672	677	non-domain	147
sp|Q96RJ6|FER3L_HUMAN	1	7	E	75	81	non-domain	21
sp|Q9BQL6|FERM1_HUMAN	1	6	K	147	152	Domain	0
sp|Q96AC1|FERM2_HUMAN	1	6	K	149	154	Domain	0
sp|P07332|FES_HUMAN	1	5	A	249	253	non-domain	155
sp|Q99581|FEV_HUMAN	1	12	A	144	155	non-domain	15
sp|Q9UHY8|FEZ2_HUMAN	1	5	K	278	282	Family	0
sp|Q99689|FEZ1_HUMAN	1	5	E	182	186	Family	0
sp|Q8TBJ5|FEZF2_HUMAN	1	16	G	102	117	non-domain	174
sp|O15552|FFAR2_HUMAN	1	7	L	56	62	Family	0
sp|O14843|FFAR3_HUMAN	1	5	L	62	66	Family	0
sp|Q5NUL3|FFAR4_HUMAN	1	5	R	67	71	Family	0
sp|P98174|FGD1_HUMAN	1	6	E	345	350	non-domain	241
sp|Q6ZNL6|FGD5_HUMAN	1	5	E	97	101	non-domain	1013
sp|O15520|FGF10_HUMAN	1	5	C	19	23	non-domain	55
sp|O15520|FGF10_HUMAN	2	5	S	52	56	non-domain	22
sp|Q92913|FGF13_HUMAN	1	5	R	57	61	non-domain	8
sp|Q8TAT2|FGFP3_HUMAN	1	5	L	14	18	Family	0
sp|P11362|FGFR1_HUMAN	1	7	D	127	133	non-domain	9
sp|P22607|FGFR3_HUMAN	1	5	S	779	783	non-domain	31
sp|Q8N441|FGRL1_HUMAN	1	6	L	6	11	non-domain	136
sp|Q9C0D6|FHDC1_HUMAN	1	10	P	34	43	non-domain	45
sp|Q9C0D6|FHDC1_HUMAN	2	8	P	58	65	non-domain	23
sp|Q9C0D6|FHDC1_HUMAN	3	5	P	73	77	non-domain	11
sp|Q9Y613|FHOD1_HUMAN	1	5	P	583	587	non-domain	29
sp|Q9Y613|FHOD1_HUMAN	2	5	P	589	593	non-domain	23
sp|Q9Y613|FHOD1_HUMAN	3	5	P	599	603	non-domain	13
sp|Q2V2M9|FHOD3_HUMAN	1	5	S	631	635	non-domain	248
sp|Q2V2M9|FHOD3_HUMAN	2	7	P	829	835	non-domain	48
sp|Q2V2M9|FHOD3_HUMAN	3	7	P	841	847	non-domain	36
sp|P02675|FIBB_HUMAN	1	6	L	18	23	non-domain	214
sp|A6NMB9|FIGL2_HUMAN	1	5	G	121	125	non-domain	303
sp|A6NMB9|FIGL2_HUMAN	2	5	P	180	184	non-domain	244
sp|A6NMB9|FIGL2_HUMAN	3	5	P	190	194	non-domain	234
sp|Q5HY92|FIGN_HUMAN	1	9	P	222	230	non-domain	292
sp|Q96SL8|FIZ1_HUMAN	1	7	A	189	195	non-domain	100
sp|Q9NYL4|FKB11_HUMAN	1	7	L	12	18	non-domain	32
sp|Q5T1M5|FKB15_HUMAN	1	5	E	942	946	non-domain	655
sp|Q5T1M5|FKB15_HUMAN	2	7	D	1208	1214	non-domain	921
sp|O95302|FKBP9_HUMAN	1	5	P	8	12	non-domain	147
sp|O95302|FKBP9_HUMAN	2	6	L	13	18	non-domain	141
sp|Q14318|FKBP8_HUMAN	1	11	E	36	46	non-domain	230
sp|Q13045|FLII_HUMAN	1	6	A	411	416	non-domain	100
sp|Q7Z7B0|FLIP1_HUMAN	1	5	K	37	41	non-domain	24
sp|P49771|FLT3L_HUMAN	1	7	L	14	20	non-domain	7
sp|P49771|FLT3L_HUMAN	2	7	L	186	192	non-domain	27
sp|Q9UPI3|FLVC2_HUMAN	1	5	E	507	511	non-domain	53
sp|Q68DA7|FMN1_HUMAN	1	5	P	876	880	non-domain	92
sp|Q68DA7|FMN1_HUMAN	2	9	P	904	912	non-domain	60
sp|Q68DA7|FMN1_HUMAN	3	9	P	921	929	non-domain	43
sp|Q68DA7|FMN1_HUMAN	4	5	P	953	957	non-domain	15
sp|Q9NZ56|FMN2_HUMAN	1	9	G	51	59	non-domain	1071
sp|Q9NZ56|FMN2_HUMAN	2	7	Q	206	212	non-domain	1071
sp|Q9NZ56|FMN2_HUMAN	3	8	Q	218	225	non-domain	1058
sp|Q9NZ56|FMN2_HUMAN	4	5	P	810	814	non-domain	195
sp|Q9NZ56|FMN2_HUMAN	5	6	P	877	882	non-domain	127
sp|Q9NZ56|FMN2_HUMAN	6	6	P	909	914	Family	overlapping
sp|Q9NZ56|FMN2_HUMAN	7	5	P	921	925	Family	0
sp|Q9NZ56|FMN2_HUMAN	8	5	P	943	947	Family	0
sp|Q9NZ56|FMN2_HUMAN	9	5	P	954	958	Family	0
sp|Q9NZ56|FMN2_HUMAN	10	5	P	976	980	Family	0
sp|Q9NZ56|FMN2_HUMAN	11	5	P	987	991	Family	0
sp|Q9NZ56|FMN2_HUMAN	12	5	P	998	1002	Family	0
sp|Q9NZ56|FMN2_HUMAN	13	5	P	1009	1013	Family	0
sp|Q9NZ56|FMN2_HUMAN	14	5	P	1020	1024	Family	0
sp|Q9NZ56|FMN2_HUMAN	15	5	P	1031	1035	Family	0
sp|Q9NZ56|FMN2_HUMAN	16	5	P	1042	1046	Family	0
sp|Q9NZ56|FMN2_HUMAN	17	5	P	1053	1057	Family	0
sp|Q9NZ56|FMN2_HUMAN	18	5	P	1064	1068	Family	0
sp|Q9NZ56|FMN2_HUMAN	19	5	P	1075	1079	Family	0
sp|Q9NZ56|FMN2_HUMAN	20	5	P	1086	1090	Family	0
sp|Q9NZ56|FMN2_HUMAN	21	5	P	1097	1101	Family	0
sp|Q9NZ56|FMN2_HUMAN	22	5	P	1108	1112	Family	0
sp|Q9NZ56|FMN2_HUMAN	23	5	P	1119	1123	Family	0
sp|Q9NZ56|FMN2_HUMAN	24	5	P	1130	1134	Family	0
sp|Q9NZ56|FMN2_HUMAN	25	5	P	1141	1145	Family	0
sp|Q9NZ56|FMN2_HUMAN	26	5	P	1152	1156	Family	0
sp|Q9NZ56|FMN2_HUMAN	27	5	P	1163	1167	Family	0
sp|Q9NZ56|FMN2_HUMAN	28	5	P	1174	1178	Family	0
sp|Q9NZ56|FMN2_HUMAN	29	5	P	1185	1189	Family	0
sp|Q9NZ56|FMN2_HUMAN	30	5	P	1196	1200	Family	0
sp|Q9NZ56|FMN2_HUMAN	31	5	P	1207	1211	Family	0
sp|Q96PY5|FMNL2_HUMAN	1	6	P	527	532	non-domain	84
sp|Q96PY5|FMNL2_HUMAN	2	21	P	553	573	non-domain	43
sp|Q8IVF7|FMNL3_HUMAN	1	6	P	527	532	non-domain	29
sp|O95466|FMNL_HUMAN	1	6	P	542	547	non-domain	85
sp|O95466|FMNL_HUMAN	2	11	P	585	595	non-domain	37
sp|O95466|FMNL_HUMAN	3	11	P	602	612	non-domain	20
sp|Q96RU3|FNBP1_HUMAN	1	6	P	340	345	non-domain	212
sp|Q8N3X1|FNBP4_HUMAN	1	5	T	55	59	non-domain	158
sp|Q8N3X1|FNBP4_HUMAN	2	5	E	397	401	non-domain	151
sp|Q8N3X1|FNBP4_HUMAN	3	6	E	630	635	non-domain	3
sp|Q8N3X1|FNBP4_HUMAN	4	8	P	712	719	non-domain	466
sp|Q8N3X1|FNBP4_HUMAN	5	10	P	722	731	non-domain	476
sp|Q8N3X1|FNBP4_HUMAN	6	5	S	781	785	non-domain	154
sp|Q8N3X1|FNBP4_HUMAN	7	14	P	905	918	non-domain	278
sp|Q4ZHG4|FNDC1_HUMAN	1	5	T	1454	1458	non-domain	199
sp|Q4ZHG4|FNDC1_HUMAN	2	6	T	1497	1502	non-domain	155
sp|Q9P278|FNIP2_HUMAN	1	7	S	99	105	Family	0
sp|Q9P278|FNIP2_HUMAN	2	5	S	261	265	non-domain	28
sp|Q8IX07|FOG1_HUMAN	1	6	P	755	760	non-domain	153
sp|P15328|FOLR1_HUMAN	1	5	L	9	13	non-domain	23
sp|P14207|FOLR2_HUMAN	1	5	L	8	12	non-domain	18
sp|E5RQL4|FONG_HUMAN	1	5	F	143	147	non-domain	65
sp|P53539|FOSB_HUMAN	1	7	P	257	263	non-domain	44
sp|P15407|FOSL1_HUMAN	1	5	S	251	255	non-domain	85
sp|P55317|FOXA1_HUMAN	1	5	G	275	279	non-domain	10
sp|Q5VYV0|FOXB2_HUMAN	1	5	H	139	143	non-domain	31
sp|Q5VYV0|FOXB2_HUMAN	2	7	H	145	151	non-domain	37
sp|Q5VYV0|FOXB2_HUMAN	3	7	H	155	161	non-domain	47
sp|Q5VYV0|FOXB2_HUMAN	4	10	P	165	174	non-domain	57
sp|Q5VYV0|FOXB2_HUMAN	5	11	A	224	234	non-domain	116
sp|Q5VYV0|FOXB2_HUMAN	6	10	A	252	261	non-domain	144
sp|Q5VYV0|FOXB2_HUMAN	7	10	A	324	333	non-domain	216
sp|Q12948|FOXC1_HUMAN	1	6	A	28	33	non-domain	45
sp|Q12948|FOXC1_HUMAN	2	5	R	169	173	Domain	0
sp|Q12948|FOXC1_HUMAN	3	5	S	262	266	non-domain	89
sp|Q12948|FOXC1_HUMAN	4	6	G	375	380	non-domain	202
sp|Q12948|FOXC1_HUMAN	5	6	S	438	443	non-domain	265
sp|Q12948|FOXC1_HUMAN	6	10	G	447	456	non-domain	274
sp|Q12948|FOXC1_HUMAN	7	8	A	488	495	non-domain	315
sp|Q99958|FOXC2_HUMAN	1	5	R	163	167	Domain	0
sp|Q99958|FOXC2_HUMAN	2	5	P	400	404	non-domain	233
sp|Q16676|FOXD1_HUMAN	1	5	G	39	43	non-domain	82
sp|Q16676|FOXD1_HUMAN	2	6	R	52	57	non-domain	68
sp|Q16676|FOXD1_HUMAN	3	8	G	101	108	non-domain	17
sp|Q16676|FOXD1_HUMAN	4	5	A	252	256	non-domain	32
sp|Q16676|FOXD1_HUMAN	5	5	P	262	266	non-domain	42
sp|Q16676|FOXD1_HUMAN	6	11	A	293	303	non-domain	73
sp|Q16676|FOXD1_HUMAN	7	7	P	309	315	non-domain	89
sp|Q16676|FOXD1_HUMAN	8	8	A	375	382	non-domain	155
sp|Q16676|FOXD1_HUMAN	9	5	A	384	388	non-domain	164
sp|Q16676|FOXD1_HUMAN	10	7	A	428	434	non-domain	208
sp|O60548|FOXD2_HUMAN	1	5	A	90	94	non-domain	33
sp|O60548|FOXD2_HUMAN	2	7	A	298	304	non-domain	76
sp|Q9UJU5|FOXD3_HUMAN	1	11	A	290	300	non-domain	54
sp|Q9UJU5|FOXD3_HUMAN	2	6	A	350	355	non-domain	114
sp|Q9UJU5|FOXD3_HUMAN	3	9	A	463	471	non-domain	227
sp|O00358|FOXE1_HUMAN	1	16	A	164	179	non-domain	16
sp|Q13461|FOXE3_HUMAN	1	5	R	61	65	non-domain	6
sp|Q13461|FOXE3_HUMAN	2	5	A	245	249	non-domain	79
sp|Q12947|FOXF2_HUMAN	1	9	A	33	41	non-domain	59
sp|Q12947|FOXF2_HUMAN	2	8	S	46	53	non-domain	47
sp|Q12947|FOXF2_HUMAN	3	6	S	58	63	non-domain	37
sp|Q12947|FOXF2_HUMAN	4	7	H	266	272	non-domain	71
sp|Q12947|FOXF2_HUMAN	5	6	G	301	306	non-domain	106
sp|Q12946|FOXF1_HUMAN	1	11	G	13	23	non-domain	25
sp|P55316|FOXG1_HUMAN	1	11	H	47	57	non-domain	124
sp|P55316|FOXG1_HUMAN	2	5	P	65	69	non-domain	112
sp|P55316|FOXG1_HUMAN	3	7	P	74	80	non-domain	101
sp|P55316|FOXG1_HUMAN	4	8	P	105	112	non-domain	69
sp|O75593|FOXH1_HUMAN	1	5	P	159	163	non-domain	27
sp|A8MTJ6|FOXI3_HUMAN	1	8	A	67	74	non-domain	71
sp|A8MTJ6|FOXI3_HUMAN	2	7	P	79	85	non-domain	60
sp|Q9P0K8|FOXJ2_HUMAN	1	5	S	266	270	non-domain	104
sp|Q9P0K8|FOXJ2_HUMAN	2	8	Q	299	306	non-domain	137
sp|P85037|FOXK1_HUMAN	1	7	A	27	33	non-domain	272
sp|P85037|FOXK1_HUMAN	2	8	P	52	59	non-domain	246
sp|P85037|FOXK1_HUMAN	3	5	A	92	96	non-domain	209
sp|Q01167|FOXK2_HUMAN	1	6	A	2	7	non-domain	251
sp|P58012|FOXL2_HUMAN	1	7	G	37	43	non-domain	11
sp|P58012|FOXL2_HUMAN	2	5	R	144	148	Domain	0
sp|P58012|FOXL2_HUMAN	3	14	A	221	234	non-domain	72
sp|P58012|FOXL2_HUMAN	4	5	P	284	288	non-domain	135
sp|O00409|FOXN3_HUMAN	1	6	S	356	361	non-domain	146
sp|Q12778|FOXO1_HUMAN	1	8	A	95	102	non-domain	25
sp|O43524|FOXO3_HUMAN	1	5	G	80	84	non-domain	50
sp|A8MYZ6|FOXO6_HUMAN	1	5	A	419	423	non-domain	224
sp|A8MYZ6|FOXO6_HUMAN	2	5	P	473	477	non-domain	278
sp|Q9H334|FOXP1_HUMAN	1	6	Q	55	60	non-domain	405
sp|Q9H334|FOXP1_HUMAN	2	7	Q	71	77	non-domain	388
sp|O15409|FOXP2_HUMAN	1	40	Q	152	191	non-domain	313
sp|O15409|FOXP2_HUMAN	2	10	Q	200	209	non-domain	295
sp|Q9C009|FOXQ1_HUMAN	1	6	A	80	85	non-domain	34
sp|O43638|FOXS1_HUMAN	1	5	R	109	113	Domain	0
sp|A9Z1Z3|FR1L4_HUMAN	1	5	K	373	377	non-domain	191
sp|Q86XX4|FRAS1_HUMAN	1	5	E	2760	2764	Domain	0
sp|Q92837|FRAT1_HUMAN	1	5	E	6	10	Family	0
sp|Q92837|FRAT1_HUMAN	2	5	E	18	22	Family	0
sp|O75474|FRAT2_HUMAN	1	5	E	6	10	Family	0
sp|Q5H8C1|FREM1_HUMAN	1	6	L	13	18	non-domain	114
sp|Q5SZK8|FREM2_HUMAN	1	5	P	24	28	non-domain	1734
sp|Q5SZK8|FREM2_HUMAN	2	9	L	30	38	non-domain	1724
sp|A2A2Y4|FRMD3_HUMAN	1	6	L	545	550	non-domain	177
sp|Q7Z6J6|FRMD5_HUMAN	1	5	L	515	519	non-domain	161
sp|Q5JV73|FRPD3_HUMAN	1	7	E	683	689	non-domain	283
sp|Q5JV73|FRPD3_HUMAN	2	27	Q	1750	1776	non-domain	1350
sp|Q9P0K9|FRS1L_HUMAN	1	6	L	66	71	non-domain	97
sp|O94915|FRYL_HUMAN	1	5	R	972	976	non-domain	323
sp|P19883|FST_HUMAN	1	6	L	13	18	non-domain	104
sp|P19883|FST_HUMAN	2	5	E	324	328	non-domain	160
sp|O95954|FTCD_HUMAN	1	6	A	360	365	Family	0
sp|Q96AE4|FUBP1_HUMAN	1	11	G	16	26	non-domain	161
sp|Q92945|FUBP2_HUMAN	1	5	G	18	22	non-domain	124
sp|Q92945|FUBP2_HUMAN	2	6	A	565	570	non-domain	39
sp|Q9BTY2|FUCO2_HUMAN	1	9	L	13	21	Family	0
sp|P04066|FUCO_HUMAN	1	6	L	15	20	Family	0
sp|Q96A29|FUCT1_HUMAN	1	5	L	245	249	Family	0
sp|P35637|FUS_HUMAN	1	10	G	166	175	non-domain	60
sp|P35637|FUS_HUMAN	2	10	G	222	231	non-domain	191
sp|P35637|FUS_HUMAN	3	7	G	413	419	non-domain	3
sp|P22083|FUT4_HUMAN	1	5	A	273	277	Family	0
sp|Q9BT04|FUZZY_HUMAN	1	5	L	390	394	n/a	n/a
sp|Q8N461|FXL16_HUMAN	1	5	P	49	53	non-domain	266
sp|Q9UF56|FXL17_HUMAN	1	9	A	124	132	non-domain	189
sp|Q9UF56|FXL17_HUMAN	2	5	A	147	151	non-domain	170
sp|Q9UF56|FXL17_HUMAN	3	11	G	221	231	non-domain	90
sp|Q6PCT2|FXL19_HUMAN	1	5	P	189	193	non-domain	112
sp|Q6PCT2|FXL19_HUMAN	2	5	S	324	328	non-domain	95
sp|P51116|FXR2_HUMAN	1	5	S	414	418	Family	0
sp|O15117|FYB_HUMAN	1	5	P	393	397	non-domain	118
sp|Q9UP38|FZD1_HUMAN	1	5	L	55	59	non-domain	250
sp|Q9UP38|FZD1_HUMAN	2	5	P	89	93	non-domain	216
sp|Q9ULV1|FZD4_HUMAN	1	5	L	27	31	non-domain	14
sp|Q13467|FZD5_HUMAN	1	6	L	12	17	non-domain	16
sp|Q9H461|FZD8_HUMAN	1	5	P	168	172	non-domain	19
sp|Q9H461|FZD8_HUMAN	2	5	G	198	202	non-domain	49
sp|Q9H461|FZD8_HUMAN	3	6	G	211	216	non-domain	51
sp|Q9H461|FZD8_HUMAN	4	5	G	639	643	non-domain	16
sp|Q9H461|FZD8_HUMAN	5	7	G	645	651	non-domain	22
sp|Q9H461|FZD8_HUMAN	6	5	G	653	657	non-domain	30
sp|Q9H461|FZD8_HUMAN	7	5	G	659	663	non-domain	36
sp|Q8N3F9|G137C_HUMAN	1	5	A	9	13	n/a	n/a
sp|O14556|G3PT_HUMAN	1	5	P	53	57	non-domain	172
sp|Q9H3Q3|G3ST2_HUMAN	1	5	L	16	20	Family	0
sp|Q8NHY3|GA2L2_HUMAN	1	5	E	837	841	non-domain	561
sp|Q99501|GA2L1_HUMAN	1	8	S	562	569	non-domain	284
sp|Q8TAK5|GABP2_HUMAN	1	5	E	324	328	non-domain	190
sp|O75899|GABR2_HUMAN	1	9	P	12	20	non-domain	471
sp|O75899|GABR2_HUMAN	2	7	L	23	29	non-domain	462
sp|Q9UBS5|GABR1_HUMAN	1	6	L	2	7	non-domain	102
sp|Q9UBS5|GABR1_HUMAN	2	5	L	779	783	Family	0
sp|O43603|GALR2_HUMAN	1	5	G	16	20	non-domain	22
sp|P47211|GALR1_HUMAN	1	5	V	251	255	Family	0
sp|Q14C86|GAPD1_HUMAN	1	5	S	946	950	non-domain	424
sp|Q8N292|GAPT_HUMAN	1	5	L	18	22	Family	0
sp|Q9NY12|GAR1_HUMAN	1	6	G	14	19	non-domain	27
sp|Q9NY12|GAR1_HUMAN	2	9	G	31	39	non-domain	7
sp|Q9NY12|GAR1_HUMAN	3	6	G	198	203	Family	0
sp|Q75VX8|GAREL_HUMAN	1	6	S	686	691	non-domain	343
sp|P54826|GAS1_HUMAN	1	5	A	87	91	Domain	0
sp|P54826|GAS1_HUMAN	2	5	L	337	341	non-domain	191
sp|Q14393|GAS6_HUMAN	1	6	L	18	23	non-domain	137
sp|P32239|GASR_HUMAN	1	6	L	221	226	Family	0
sp|P01350|GAST_HUMAN	1	5	E	81	85	Family	0
sp|P15976|GATA1_HUMAN	1	5	A	55	59	non-domain	145
sp|P15976|GATA1_HUMAN	2	5	T	263	267	Domain	0
sp|P23769|GATA2_HUMAN	1	5	T	354	358	Domain	0
sp|P23771|GATA3_HUMAN	1	5	T	322	326	Domain	0
sp|Q92908|GATA6_HUMAN	1	6	S	40	45	non-domain	25
sp|Q92908|GATA6_HUMAN	2	11	A	173	183	Family	0
sp|Q92908|GATA6_HUMAN	3	10	H	324	333	Family	0
sp|Q92908|GATA6_HUMAN	4	5	T	449	453	Domain	0
sp|P43694|GATA4_HUMAN	1	9	A	118	126	Family	0
sp|P43694|GATA4_HUMAN	2	6	A	174	179	Family	0
sp|P43694|GATA4_HUMAN	3	5	T	276	280	Domain	0
sp|Q8WUU5|GATD1_HUMAN	1	5	G	77	81	non-domain	25
sp|Q99928|GBRG3_HUMAN	1	5	L	5	9	non-domain	251
sp|Q14549|GBX1_HUMAN	1	7	G	14	20	non-domain	242
sp|Q14549|GBX1_HUMAN	2	9	A	122	130	non-domain	132
sp|Q14549|GBX1_HUMAN	3	7	P	163	169	non-domain	93
[truncated: 9,848 more rows]
